# Supplementary material for: (4-Hydr­oxy-3-nitro­benz­yl)methyl­ammonium chloride
Source: Acta Crystallogr Sect E Struct Rep Online. 2008 Feb 27;64(Pt 3):o625. doi: 10.1107/S160053680800473X (PMC2960751; doi:10.1107/S160053680800473X)
Supplement: Supplementary file 1 [file e-64-0o625-sup1.cif]

##############################################################################
###                                                                        ###
###        Electronic paper (Acta Crystallographica Section E)             ###
###                                                                        ###
##############################################################################
#                                                                            #
# This CIF contains the data in a paper accepted for publication in Acta     #
# Crystallographica Section E. It conforms to the requirements of Notes      #
# for Authors for Section E, and has been peer reviewed under the auspices   #
# of the IUCr Commission on Journals.                                        #
#                                                                            #
# Full details of the Crystallographic Information File format               #
# are given in the paper "The Crystallographic Information File (CIF):       #
# a New Standard Archive File for Crystallography" by S. R. Hall, F. H.      #
# Allen and I. D. Brown [Acta Cryst. (1991), A47, 655-685].                  #
#                                                                            #
# The current version of the core CIF dictionary is obtainable from          #
# ftp://ftp.iucr.org/pub/cif_core.dic. The current version number is 2.1.    #
#                                                                            #
# Software is freely available for graphical display of the structure(s) in  #
# this CIF.  For information consult the CIF home page http://www.iucr.org/  #
# cif/home.html                                                              #
#                                                                            #
##############################################################################
                                             
data_I
_audit_creation_method     SHELXL-97
_chemical_name_systematic
;
(4-Hydroxy-3-nitrobenzyl)methylammonium chloride
;
_chemical_name_common     ?
_chemical_formula_moiety     'C8 H11 N2 O3 +, Cl -'
_chemical_formula_sum     'C8 H11 Cl N2 O3'
_chemical_formula_iupac     'C8 H11 N2 O3 +, Cl -'
_chemical_formula_weight     218.64
_chemical_melting_point     ?
_symmetry_cell_setting     Triclinic
_symmetry_space_group_name_H-M     'P -1'
_symmetry_space_group_name_Hall     '-P 1'
loop_
    _symmetry_equiv_pos_as_xyz
    'x, y, z'
    '-x, -y, -z'
_cell_length_a     7.7650(2)
_cell_length_b     10.5922(3)
_cell_length_c     13.5987(4)
_cell_angle_alpha     70.2620(10)
_cell_angle_beta     78.3680(10)
_cell_angle_gamma     76.4590(10)
_cell_volume     1014.27(5)
_cell_formula_units_Z     4
_cell_measurement_reflns_used     6008
_cell_measurement_theta_min     4.62
_cell_measurement_theta_max     28.39
_cell_measurement_temperature     173(2)
_exptl_crystal_description     block
_exptl_crystal_colour     orange
_exptl_crystal_size_max     0.48
_exptl_crystal_size_mid     0.39
_exptl_crystal_size_min     0.36
_exptl_crystal_density_diffrn     1.432
_exptl_crystal_density_meas     1.432
_exptl_crystal_density_method     'not measured'
_exptl_crystal_F_000     456
_exptl_absorpt_coefficient_mu     0.360
_exptl_absorpt_correction_type     none
_exptl_absorpt_process_details     ?
_exptl_absorpt_correction_T_min     ?
_exptl_absorpt_correction_T_max     ?
_exptl_special_details
;
;
_diffrn_ambient_temperature     173(2)
_diffrn_radiation_type     MoK\a
_diffrn_radiation_wavelength     0.71073
_diffrn_radiation_source     'fine-focus sealed tube'
_diffrn_radiation_monochromator     graphite
_diffrn_measurement_device_type     'Bruker SMART CCD area-detector'
_diffrn_measurement_method     '\f and \w'
_diffrn_detector_area_resol_mean     ?
_diffrn_reflns_number     11798
_diffrn_reflns_av_R_equivalents     0.0340
_diffrn_reflns_av_sigmaI/netI     0.0329
_diffrn_reflns_theta_min     1.61
_diffrn_reflns_theta_max     27.99
_diffrn_reflns_theta_full     27.99
_diffrn_measured_fraction_theta_max     1.000
_diffrn_measured_fraction_theta_full     1.000
_diffrn_reflns_limit_h_min     -10
_diffrn_reflns_limit_h_max     10
_diffrn_reflns_limit_k_min     -13
_diffrn_reflns_limit_k_max     13
_diffrn_reflns_limit_l_min     -17
_diffrn_reflns_limit_l_max     16
_diffrn_standards_number     0
_diffrn_standards_interval_count     ?
_diffrn_standards_interval_time     ?
_diffrn_standards_decay_%     0
_refine_special_details
;
 Refinement of F^2^ against ALL reflections.  The weighted R-factor wR and
 goodness of fit S are based on F^2^, conventional R-factors R are based
 on F, with F set to zero for negative F^2^. The threshold expression of
 F^2^ > 2sigma(F^2^) is used only for calculating R-factors(gt) etc. and is
 not relevant to the choice of reflections for refinement.  R-factors based
 on F^2^ are statistically about twice as large as those based on F, and R-
 factors based on ALL data will be even larger.
;
_reflns_number_total     4901
_reflns_number_gt     4057
_reflns_threshold_expression     I>2\s(I)
_refine_ls_structure_factor_coef     Fsqd
_refine_ls_matrix_type     full
_refine_ls_R_factor_all     0.0415
_refine_ls_R_factor_gt     0.0334
_refine_ls_wR_factor_gt     0.0901
_refine_ls_wR_factor_ref     0.0941
_refine_ls_goodness_of_fit_ref     1.061
_refine_ls_restrained_S_all     1.061
_refine_ls_number_reflns     4901
_refine_ls_number_parameters     257
_refine_ls_number_restraints     0
_refine_ls_hydrogen_treatment     constr
_refine_ls_weighting_scheme     calc
_refine_ls_weighting_details
         'calc w=1/[\s^2^(Fo^2^)+(0.0542P)^2^+0.0174P] where P=(Fo^2^+2Fc^2^)/3'
_atom_sites_solution_hydrogens     geom
_atom_sites_solution_primary     direct
_atom_sites_solution_secondary     difmap
_refine_ls_shift/su_max     0.000
_refine_ls_shift/su_mean     0.000
_refine_diff_density_max     0.240
_refine_diff_density_min     -0.312
_refine_ls_extinction_method     none
_refine_ls_extinction_coef     ?
loop_
    _atom_type_symbol
    _atom_type_description
    _atom_type_scat_dispersion_real
    _atom_type_scat_dispersion_imag
    _atom_type_scat_source
    'C' 'C' 0.0033 0.0016
                         'International Tables Vol C Tables 4.2.6.8 and 6.1.1.4'
    'H' 'H' 0.0000 0.0000
                         'International Tables Vol C Tables 4.2.6.8 and 6.1.1.4'
    'N' 'N' 0.0061 0.0033
                         'International Tables Vol C Tables 4.2.6.8 and 6.1.1.4'
    'O' 'O' 0.0106 0.0060
                         'International Tables Vol C Tables 4.2.6.8 and 6.1.1.4'
    'Cl' 'Cl' 0.1484 0.1585
                         'International Tables Vol C Tables 4.2.6.8 and 6.1.1.4'
_computing_data_collection     'APEX2 (Bruker, 2005)'
_computing_cell_refinement     'SAINT-Plus (Bruker, 1999)'
_computing_data_reduction     'SAINT-Plus (Bruker, 1999)'
_computing_structure_solution     'SHELXTL (Sheldrick, 2008)'
_computing_structure_refinement     'SHELXTL (Sheldrick, 2008)'
_computing_molecular_graphics
              'Mercury (Macrae <i>et al.</i>,  2006) and WinGX (Farrugia, 1999)'
_computing_publication_material
                             'SHELXTL (Sheldrick, 2008) and PLATON (Spek, 2003)'
loop_
    _atom_site_type_symbol
    _atom_site_label
    _atom_site_fract_x
    _atom_site_fract_y
    _atom_site_fract_z
    _atom_site_U_iso_or_equiv
    _atom_site_adp_type
    _atom_site_calc_flag
    _atom_site_refinement_flags
    _atom_site_occupancy
    _atom_site_disorder_assembly
    _atom_site_disorder_group
    C C1A 0.07924(17) 0.64421(12) 0.39067(10) 0.0280(3) Uani d . 1 . .
    C C2A -0.05629(16) 0.60295(12) 0.36161(10) 0.0266(3) Uani d . 1 . .
    C C3A -0.02230(17) 0.54096(12) 0.28266(10) 0.0277(3) Uani d . 1 . .
    H H3A -0.1168 0.5129 0.2652 0.033 Uiso calc R 1 . .
    C C4A 0.14689(17) 0.52009(12) 0.22990(10) 0.0272(3) Uani d . 1 . .
    C C5A 0.28403(17) 0.55999(13) 0.25897(11) 0.0311(3) Uani d . 1 . .
    H H5A 0.4022 0.5452 0.2238 0.037 Uiso calc R 1 . .
    C C6A 0.25051(17) 0.61995(13) 0.33725(11) 0.0318(3) Uani d . 1 . .
    H H6A 0.3462 0.6456 0.3556 0.038 Uiso calc R 1 . .
    C C7A 0.17964(18) 0.46001(13) 0.14103(11) 0.0328(3) Uani d . 1 . .
    H H7A 0.0658 0.4412 0.1318 0.039 Uiso calc R 1 . .
    H H7B 0.2224 0.5269 0.0749 0.039 Uiso calc R 1 . .
    C C8A 0.3333(2) 0.26316(15) 0.07972(12) 0.0408(3) Uani d . 1 . .
    H H8A 0.2200 0.2359 0.0819 0.061 Uiso calc R 1 . .
    H H8B 0.4277 0.1822 0.0934 0.061 Uiso calc R 1 . .
    H H8C 0.3646 0.3263 0.0100 0.061 Uiso calc R 1 . .
    N N1A -0.23762(14) 0.62436(11) 0.41284(10) 0.0339(3) Uani d . 1 . .
    N N2A 0.31439(14) 0.33107(10) 0.16086(8) 0.0270(2) Uani d . 1 . .
    H H2A 0.4233 0.3503 0.1621 0.032 Uiso calc R 1 . .
    H H2B 0.2807 0.2726 0.2259 0.032 Uiso calc R 1 . .
    O O1A 0.06011(13) 0.70500(10) 0.46491(8) 0.0388(2) Uani d . 1 . .
    H H1A -0.0465 0.7123 0.4939 0.058 Uiso calc R 1 . .
    O O2A -0.27172(14) 0.68749(10) 0.47848(9) 0.0457(3) Uani d . 1 . .
    O O3A -0.35065(13) 0.58060(12) 0.39075(10) 0.0518(3) Uani d . 1 . .
    C C1B 0.08090(17) 0.14787(12) 0.89457(10) 0.0271(3) Uani d . 1 . .
    C C2B -0.03119(15) 0.10203(12) 0.85044(10) 0.0248(3) Uani d . 1 . .
    C C3B 0.03195(16) 0.04521(12) 0.76886(10) 0.0256(3) Uani d . 1 . .
    H H3B -0.0483 0.0164 0.7401 0.031 Uiso calc R 1 . .
    C C4B 0.21073(16) 0.03066(12) 0.72966(10) 0.0251(3) Uani d . 1 . .
    C C5B 0.32453(17) 0.07415(13) 0.77435(11) 0.0294(3) Uani d . 1 . .
    H H5B 0.4486 0.0636 0.7488 0.035 Uiso calc R 1 . .
    C C6B 0.26146(17) 0.13157(13) 0.85399(11) 0.0317(3) Uani d . 1 . .
    H H6B 0.3423 0.1608 0.8821 0.038 Uiso calc R 1 . .
    C C7B 0.28683(17) -0.02588(12) 0.63923(10) 0.0285(3) Uani d . 1 . .
    H H7C 0.2538 0.0440 0.5729 0.034 Uiso calc R 1 . .
    H H7D 0.4189 -0.0455 0.6340 0.034 Uiso calc R 1 . .
    C C8B 0.3304(2) -0.22269(14) 0.57491(11) 0.0383(3) Uani d . 1 . .
    H H8D 0.3227 -0.1618 0.5028 0.057 Uiso calc R 1 . .
    H H8E 0.2844 -0.3051 0.5841 0.057 Uiso calc R 1 . .
    H H8F 0.4554 -0.2478 0.5879 0.057 Uiso calc R 1 . .
    N N1B -0.22054(14) 0.11494(11) 0.88843(9) 0.0311(3) Uani d . 1 . .
    N N2B 0.22290(13) -0.15229(10) 0.65039(9) 0.0260(2) Uani d . 1 . .
    H H2C 0.2293 -0.2100 0.7180 0.031 Uiso calc R 1 . .
    H H2D 0.1052 -0.1306 0.6391 0.031 Uiso calc R 1 . .
    O O1B 0.03022(13) 0.20461(10) 0.97277(8) 0.0357(2) Uani d . 1 . .
    H H1B -0.0805 0.2095 0.9912 0.054 Uiso calc R 1 . .
    O O2B -0.28171(13) 0.17175(11) 0.95706(8) 0.0424(3) Uani d . 1 . .
    O O3B -0.31379(13) 0.06993(12) 0.85167(10) 0.0492(3) Uani d . 1 . .
    Cl Cl1A 0.70902(4) 0.37097(3) 0.13787(3) 0.03519(10) Uani d . 1 . .
    Cl Cl1B 0.18542(4) 0.12266(3) 0.36875(2) 0.03163(10) Uani d . 1 . .
loop_
    _atom_site_aniso_label
    _atom_site_aniso_U_11
    _atom_site_aniso_U_22
    _atom_site_aniso_U_33
    _atom_site_aniso_U_12
    _atom_site_aniso_U_13
    _atom_site_aniso_U_23
    C1A 0.0284(6) 0.0254(6) 0.0266(7) -0.0009(5) -0.0051(5) -0.0051(5)
    C2A 0.0210(6) 0.0246(6) 0.0276(7) -0.0023(5) -0.0007(5) -0.0024(5)
    C3A 0.0258(6) 0.0239(6) 0.0309(7) -0.0044(5) -0.0065(5) -0.0039(5)
    C4A 0.0286(6) 0.0240(6) 0.0247(6) -0.0008(5) -0.0042(5) -0.0041(5)
    C5A 0.0213(6) 0.0327(7) 0.0350(7) -0.0018(5) -0.0002(5) -0.0087(6)
    C6A 0.0238(6) 0.0334(7) 0.0394(8) -0.0037(5) -0.0074(6) -0.0119(6)
    C7A 0.0336(7) 0.0331(7) 0.0283(7) 0.0017(6) -0.0063(6) -0.0088(6)
    C8A 0.0502(9) 0.0437(8) 0.0341(8) -0.0092(7) -0.0013(7) -0.0208(7)
    N1A 0.0250(6) 0.0310(6) 0.0382(7) -0.0029(5) 0.0015(5) -0.0055(5)
    N2A 0.0277(5) 0.0285(5) 0.0241(5) -0.0061(4) -0.0002(4) -0.0083(4)
    O1A 0.0370(5) 0.0461(6) 0.0373(6) -0.0035(5) -0.0040(5) -0.0213(5)
    O2A 0.0373(6) 0.0484(6) 0.0471(7) -0.0046(5) 0.0121(5) -0.0213(5)
    O3A 0.0232(5) 0.0635(7) 0.0721(8) -0.0122(5) 0.0004(5) -0.0258(6)
    C1B 0.0277(6) 0.0275(6) 0.0248(6) -0.0024(5) -0.0058(5) -0.0066(5)
    C2B 0.0207(6) 0.0238(6) 0.0269(6) -0.0030(5) -0.0032(5) -0.0045(5)
    C3B 0.0236(6) 0.0245(6) 0.0287(7) -0.0049(5) -0.0061(5) -0.0065(5)
    C4B 0.0244(6) 0.0231(6) 0.0251(6) -0.0025(5) -0.0046(5) -0.0044(5)
    C5B 0.0211(6) 0.0338(7) 0.0320(7) -0.0029(5) -0.0052(5) -0.0085(6)
    C6B 0.0258(6) 0.0382(7) 0.0353(7) -0.0063(5) -0.0100(6) -0.0128(6)
    C7B 0.0292(6) 0.0286(6) 0.0264(7) -0.0069(5) -0.0011(5) -0.0072(5)
    C8B 0.0434(8) 0.0395(8) 0.0332(8) -0.0029(6) 0.0012(6) -0.0193(6)
    N1B 0.0233(5) 0.0322(6) 0.0359(7) -0.0050(5) -0.0010(5) -0.0098(5)
    N2B 0.0232(5) 0.0282(5) 0.0255(5) -0.0020(4) -0.0036(4) -0.0084(4)
    O1B 0.0335(5) 0.0462(6) 0.0327(5) -0.0062(4) -0.0038(4) -0.0200(4)
    O2B 0.0322(5) 0.0554(6) 0.0411(6) -0.0068(5) 0.0061(4) -0.0237(5)
    O3B 0.0251(5) 0.0671(7) 0.0690(8) -0.0133(5) -0.0015(5) -0.0376(6)
    Cl1A 0.02968(17) 0.0419(2) 0.02772(18) -0.00866(14) -0.00213(13)
                                                                    -0.00206(14)
    Cl1B 0.02849(17) 0.03788(18) 0.02609(18) -0.00808(13) -0.00452(13)
                                                                    -0.00475(13)
_geom_special_details
;
 All esds (except the esd in the dihedral angle between two l.s. planes)
 are estimated using the full covariance matrix.  The cell esds are taken
 into account individually in the estimation of esds in distances, angles
 and torsion angles; correlations between esds in cell parameters are only
 used when they are defined by crystal symmetry.  An approximate (isotropic)
 treatment of cell esds is used for estimating esds involving l.s. planes.
;
loop_
    _geom_bond_atom_site_label_1
    _geom_bond_atom_site_label_2
    _geom_bond_site_symmetry_2
    _geom_bond_distance
    _geom_bond_publ_flag
    C1A O1A . 1.3378(15) ?
    C1A C6A . 1.3924(18) ?
    C1A C2A . 1.3981(18) ?
    C2A C3A . 1.3908(18) ?
    C2A N1A . 1.4425(16) ?
    C3A C4A . 1.3713(18) ?
    C3A H3A . 0.9500 ?
    C4A C5A . 1.4008(18) ?
    C4A C7A . 1.5000(18) ?
    C5A C6A . 1.3682(19) ?
    C5A H5A . 0.9500 ?
    C6A H6A . 0.9500 ?
    C7A N2A . 1.4928(16) ?
    C7A H7A . 0.9900 ?
    C7A H7B . 0.9900 ?
    C8A N2A . 1.4759(16) ?
    C8A H8A . 0.9800 ?
    C8A H8B . 0.9800 ?
    C8A H8C . 0.9800 ?
    N1A O3A . 1.2109(15) ?
    N1A O2A . 1.2406(15) ?
    N2A H2A . 0.9200 ?
    N2A H2B . 0.9200 ?
    O1A H1A . 0.8400 ?
    C1B O1B . 1.3413(15) ?
    C1B C6B . 1.3925(18) ?
    C1B C2B . 1.3996(17) ?
    C2B C3B . 1.3882(17) ?
    C2B N1B . 1.4473(15) ?
    C3B C4B . 1.3755(17) ?
    C3B H3B . 0.9500 ?
    C4B C5B . 1.3994(17) ?
    C4B C7B . 1.5030(17) ?
    C5B C6B . 1.3691(18) ?
    C5B H5B . 0.9500 ?
    C6B H6B . 0.9500 ?
    C7B N2B . 1.4852(15) ?
    C7B H7C . 0.9900 ?
    C7B H7D . 0.9900 ?
    C8B N2B . 1.4788(16) ?
    C8B H8D . 0.9800 ?
    C8B H8E . 0.9800 ?
    C8B H8F . 0.9800 ?
    N1B O3B . 1.2125(14) ?
    N1B O2B . 1.2350(14) ?
    N2B H2C . 0.9200 ?
    N2B H2D . 0.9200 ?
    O1B H1B . 0.8400 ?
loop_
    _geom_angle_atom_site_label_1
    _geom_angle_atom_site_label_2
    _geom_angle_atom_site_label_3
    _geom_angle_site_symmetry_1
    _geom_angle_site_symmetry_3
    _geom_angle
    _geom_angle_publ_flag
    O1A C1A C6A . . 116.81(12) ?
    O1A C1A C2A . . 126.21(12) ?
    C6A C1A C2A . . 116.98(12) ?
    C3A C2A C1A . . 121.68(12) ?
    C3A C2A N1A . . 117.71(11) ?
    C1A C2A N1A . . 120.61(11) ?
    C4A C3A C2A . . 120.34(12) ?
    C4A C3A H3A . . 119.8 ?
    C2A C3A H3A . . 119.8 ?
    C3A C4A C5A . . 118.47(12) ?
    C3A C4A C7A . . 119.74(12) ?
    C5A C4A C7A . . 121.76(12) ?
    C6A C5A C4A . . 121.07(12) ?
    C6A C5A H5A . . 119.5 ?
    C4A C5A H5A . . 119.5 ?
    C5A C6A C1A . . 121.45(12) ?
    C5A C6A H6A . . 119.3 ?
    C1A C6A H6A . . 119.3 ?
    N2A C7A C4A . . 111.77(10) ?
    N2A C7A H7A . . 109.3 ?
    C4A C7A H7A . . 109.3 ?
    N2A C7A H7B . . 109.3 ?
    C4A C7A H7B . . 109.3 ?
    H7A C7A H7B . . 107.9 ?
    N2A C8A H8A . . 109.5 ?
    N2A C8A H8B . . 109.5 ?
    H8A C8A H8B . . 109.5 ?
    N2A C8A H8C . . 109.5 ?
    H8A C8A H8C . . 109.5 ?
    H8B C8A H8C . . 109.5 ?
    O3A N1A O2A . . 122.35(12) ?
    O3A N1A C2A . . 119.40(12) ?
    O2A N1A C2A . . 118.25(11) ?
    C8A N2A C7A . . 112.24(11) ?
    C8A N2A H2A . . 109.2 ?
    C7A N2A H2A . . 109.2 ?
    C8A N2A H2B . . 109.2 ?
    C7A N2A H2B . . 109.2 ?
    H2A N2A H2B . . 107.9 ?
    C1A O1A H1A . . 109.5 ?
    O1B C1B C6B . . 117.37(11) ?
    O1B C1B C2B . . 125.88(12) ?
    C6B C1B C2B . . 116.74(11) ?
    C3B C2B C1B . . 122.28(11) ?
    C3B C2B N1B . . 117.56(11) ?
    C1B C2B N1B . . 120.15(11) ?
    C4B C3B C2B . . 119.98(11) ?
    C4B C3B H3B . . 120.0 ?
    C2B C3B H3B . . 120.0 ?
    C3B C4B C5B . . 118.22(11) ?
    C3B C4B C7B . . 122.67(11) ?
    C5B C4B C7B . . 119.08(11) ?
    C6B C5B C4B . . 121.63(12) ?
    C6B C5B H5B . . 119.2 ?
    C4B C5B H5B . . 119.2 ?
    C5B C6B C1B . . 121.13(12) ?
    C5B C6B H6B . . 119.4 ?
    C1B C6B H6B . . 119.4 ?
    N2B C7B C4B . . 113.02(10) ?
    N2B C7B H7C . . 109.0 ?
    C4B C7B H7C . . 109.0 ?
    N2B C7B H7D . . 109.0 ?
    C4B C7B H7D . . 109.0 ?
    H7C C7B H7D . . 107.8 ?
    N2B C8B H8D . . 109.5 ?
    N2B C8B H8E . . 109.5 ?
    H8D C8B H8E . . 109.5 ?
    N2B C8B H8F . . 109.5 ?
    H8D C8B H8F . . 109.5 ?
    H8E C8B H8F . . 109.5 ?
    O3B N1B O2B . . 122.23(11) ?
    O3B N1B C2B . . 118.92(11) ?
    O2B N1B C2B . . 118.84(10) ?
    C8B N2B C7B . . 111.57(10) ?
    C8B N2B H2C . . 109.3 ?
    C7B N2B H2C . . 109.3 ?
    C8B N2B H2D . . 109.3 ?
    C7B N2B H2D . . 109.3 ?
    H2C N2B H2D . . 108.0 ?
    C1B O1B H1B . . 109.5 ?
loop_
    _geom_torsion_atom_site_label_1
    _geom_torsion_atom_site_label_2
    _geom_torsion_atom_site_label_3
    _geom_torsion_atom_site_label_4
    _geom_torsion_site_symmetry_1
    _geom_torsion_site_symmetry_2
    _geom_torsion_site_symmetry_3
    _geom_torsion_site_symmetry_4
    _geom_torsion
    _geom_torsion_publ_flag
    O1A C1A C2A C3A . . . . 179.66(12) ?
    C6A C1A C2A C3A . . . . -0.25(19) ?
    O1A C1A C2A N1A . . . . 0.0(2) ?
    C6A C1A C2A N1A . . . . -179.92(11) ?
    C1A C2A C3A C4A . . . . -0.80(19) ?
    N1A C2A C3A C4A . . . . 178.87(11) ?
    C2A C3A C4A C5A . . . . 1.30(18) ?
    C2A C3A C4A C7A . . . . -176.71(11) ?
    C3A C4A C5A C6A . . . . -0.77(19) ?
    C7A C4A C5A C6A . . . . 177.19(12) ?
    C4A C5A C6A C1A . . . . -0.3(2) ?
    O1A C1A C6A C5A . . . . -179.13(12) ?
    C2A C1A C6A C5A . . . . 0.8(2) ?
    C3A C4A C7A N2A . . . . -121.52(13) ?
    C5A C4A C7A N2A . . . . 60.54(16) ?
    C3A C2A N1A O3A . . . . 4.67(18) ?
    C1A C2A N1A O3A . . . . -175.66(12) ?
    C3A C2A N1A O2A . . . . -175.38(12) ?
    C1A C2A N1A O2A . . . . 4.30(18) ?
    C4A C7A N2A C8A . . . . 173.76(12) ?
    O1B C1B C2B C3B . . . . 179.51(12) ?
    C6B C1B C2B C3B . . . . -1.17(19) ?
    O1B C1B C2B N1B . . . . 0.5(2) ?
    C6B C1B C2B N1B . . . . 179.83(11) ?
    C1B C2B C3B C4B . . . . 0.92(19) ?
    N1B C2B C3B C4B . . . . 179.94(11) ?
    C2B C3B C4B C5B . . . . 0.13(18) ?
    C2B C3B C4B C7B . . . . -178.01(11) ?
    C3B C4B C5B C6B . . . . -0.89(19) ?
    C7B C4B C5B C6B . . . . 177.32(12) ?
    C4B C5B C6B C1B . . . . 0.6(2) ?
    O1B C1B C6B C5B . . . . 179.78(12) ?
    C2B C1B C6B C5B . . . . 0.4(2) ?
    C3B C4B C7B N2B . . . . -46.81(16) ?
    C5B C4B C7B N2B . . . . 135.07(12) ?
    C3B C2B N1B O3B . . . . 3.65(18) ?
    C1B C2B N1B O3B . . . . -177.30(12) ?
    C3B C2B N1B O2B . . . . -176.18(11) ?
    C1B C2B N1B O2B . . . . 2.86(18) ?
    C4B C7B N2B C8B . . . . -166.60(11) ?
loop_
    _geom_hbond_atom_site_label_D
    _geom_hbond_atom_site_label_H
    _geom_hbond_atom_site_label_A
    _geom_hbond_site_symmetry_A
    _geom_hbond_distance_DH
    _geom_hbond_distance_HA
    _geom_hbond_distance_DA
    _geom_hbond_angle_DHA
    N2A H2A Cl1A . 0.92 2.23 3.1301(11) 166.7
    N2A H2B Cl1B . 0.92 2.18 3.0898(11) 172.6
    O1A H1A O2A . 0.84 1.89 2.5917(14) 140.2
    O1A H1A Cl1B 2_566 0.84 2.87 3.3918(10) 122.4
    N2B H2C Cl1A 2_656 0.92 2.17 3.0775(11) 168.0
    N2B H2D Cl1B 2_556 0.92 2.26 3.1671(10) 168.2
    O1B H1B O2B . 0.84 1.88 2.5860(14) 141.1
data_global
_journal_date_recd_electronic     2007-11-30
_journal_date_accepted     2008-02-18
_journal_name_full     'Acta Crystallographica, Section E'
_journal_year     2008
_journal_volume     64
_journal_issue      3
_journal_page_first     o625
_journal_page_last     o625
_journal_paper_category     QO
_journal_coeditor_code     HG2362
_publ_contact_author_name     'Glenn E.M. Maguire'
_publ_contact_author_address
;
School of Chemistry
University of KwaZulu-Natal
Durban
4000
South Africa
;
_publ_contact_author_email     maguireg@ukzn.ac.za
_publ_contact_author_fax     '+27 312603091'
_publ_contact_author_phone     '+27 312601113'
_publ_section_title
;
(4-Hydroxy-3-nitrobenzyl)methylammonium chloride
;
loop_
    _publ_author_name
    _publ_author_footnote
    _publ_author_address
    'Boyle, Grant A.'
;
?
;
;
School of Chemistry
University of KwaZulu-Natal
Durban 4000
South Africa
;
    'Kruger, Hendrik G.' .
;
School of Chemistry
University of KwaZulu-Natal
Durban 4000
South Africa
;
    'Maguire, Glenn E. M.' .
;
School of Chemistry
University of KwaZulu-Natal
Durban 4000
South Africa
;
    'Paraskevopoulos, Jason' .
;
School of Chemistry
University of KwaZulu-Natal
Durban 4000
South Africa
;
