# Supplementary material for: (4-Hydr­oxy-3-nitro­benz­yl)methyl­ammonium chloride
Source: Acta Crystallogr Sect E Struct Rep Online. 2008 Feb 27;64(Pt 3):o625. doi: 10.1107/S160053680800473X (PMC2960751; doi:10.1107/S160053680800473X)
Supplement: Supplementary file 2 [file e-64-0o625-Isup2.hkl]

#
# h,k,l, Fc-squared, Fo-squared, sigma(Fo-squared) and status flag
#
data_I
_shelx_title ' 7m_kznd20_0s in P-1'
_shelx_refln_list_code          4
_shelx_F_calc_maximum      273.54
_exptl_crystal_F_000       456.00
_reflns_d_resolution_high  0.7571
 
loop_
 _symmetry_equiv_pos_as_xyz
 'x, y, z'
 '-x, -y, -z'
 
_cell_length_a     7.7650
_cell_length_b    10.5922
_cell_length_c    13.5987
_cell_angle_alpha  70.262
_cell_angle_beta   78.368
_cell_angle_gamma  76.459
 
_shelx_F_squared_multiplier     1.000
 
loop_
 _refln_index_h
 _refln_index_k
 _refln_index_l
 _refln_F_squared_calc
 _refln_F_squared_meas
 _refln_F_squared_sigma
 _refln_observed_status
   1   0   0     4180.29     4211.87     68.87 o
   2   0   0    14470.76    14278.32    389.42 o
   3   0   0     4821.25     5227.18    129.50 o
   4   0   0     2412.15     2614.60     57.25 o
   5   0   0      229.06      227.87      5.04 o
   6   0   0       38.42       32.75      2.00 o
   7   0   0        1.74        4.25      1.12 o
   8   0   0      337.53      320.10      8.87 o
   9   0   0       53.16       55.38      4.48 o
  -9   1   0       61.20       72.38      5.13 o
  -8   1   0       84.53       73.32      4.70 o
  -7   1   0        0.30       -0.39      0.94 o
  -6   1   0      418.92      394.38      7.63 o
  -5   1   0       46.45       44.93      2.02 o
  -4   1   0       38.43       25.67      1.30 o
  -3   1   0       10.04        8.87      0.74 o
  -2   1   0        0.91        4.92      0.58 o
  -1   1   0       55.28       61.80      1.19 o
   0   1   0       25.46       24.86      0.42 o
   1   1   0       20.23       29.89      0.62 o
   2   1   0      228.32      288.56      7.87 o
   3   1   0      729.21      733.95      7.13 o
   4   1   0      754.08      759.61     21.65 o
   5   1   0      928.65      916.86     15.50 o
   6   1   0       72.20       72.14      2.88 o
   7   1   0      296.29      298.72      6.01 o
   8   1   0       22.86       19.67      1.86 o
   9   1   0       15.45       18.73      2.87 o
  -9   2   0       87.24       97.97      6.04 o
  -8   2   0       59.33       60.98      4.56 o
  -7   2   0       60.15       62.43      4.22 o
  -6   2   0        1.24        2.04      1.12 o
  -5   2   0      100.11       99.68      2.85 o
  -4   2   0       32.83       29.09      1.49 o
  -3   2   0       58.99       59.33      1.87 o
  -2   2   0      488.69      506.68      8.29 o
  -1   2   0      216.81      286.65      3.71 o
   0   2   0      111.86      148.79      1.53 o
   2   2   0     1389.34     1535.94      8.09 o
   3   2   0      486.63      488.47      6.34 o
   4   2   0        0.49        3.86      3.81 o
   5   2   0       91.39       97.03      3.51 o
   6   2   0      335.68      325.63      7.00 o
   7   2   0        1.89        2.89      1.04 o
   8   2   0       99.38       96.31      3.90 o
   9   2   0      119.35      141.73      4.38 o
  10   2   0      179.34      209.15      8.17 o
  -9   3   0        2.39        0.96      2.19 o
  -8   3   0       83.48       80.08      6.89 o
  -7   3   0      134.33      124.39      5.91 o
  -6   3   0       91.69       94.33      4.74 o
  -5   3   0     1097.72     1088.76     14.44 o
  -4   3   0       93.71       87.05      2.14 o
  -3   3   0     2670.64     2730.31     45.38 o
  -2   3   0      208.07      203.60      3.96 o
  -1   3   0      706.72      718.90      6.98 o
   0   3   0        1.18        1.27      0.35 o
   1   3   0      592.54      634.76      8.06 o
   2   3   0     1133.26     1216.43      8.79 o
   3   3   0      211.64      226.19      3.21 o
   4   3   0      801.68      768.46      6.87 o
   5   3   0      364.73      363.11      5.67 o
   6   3   0     1240.14     1223.77     10.93 o
   7   3   0       10.07        9.91      1.60 o
   8   3   0       47.42       48.19      2.32 o
   9   3   0        5.34        3.61      1.41 o
  10   3   0        9.24        8.99      1.74 o
  -8   4   0       28.57       29.68      7.26 o
  -7   4   0        0.04       -0.49      1.68 o
  -6   4   0        3.20        1.73      1.68 o
  -5   4   0        0.05        0.95      1.43 o
  -4   4   0      567.83      564.17      9.61 o
  -3   4   0      746.59      810.13     18.82 o
  -2   4   0      709.47      627.97     18.14 o
  -1   4   0      190.95      188.31      3.15 o
   0   4   0     4299.14     4529.06     96.59 o
   1   4   0      549.57      586.48      7.47 o
   2   4   0     4917.13     4947.77     45.48 o
   3   4   0     1518.09     1575.05     15.12 o
   4   4   0      102.35      108.62      2.40 o
   5   4   0       39.01       38.15      1.81 o
   6   4   0      508.15      509.63      8.40 o
   7   4   0       87.21       82.70      2.97 o
   8   4   0       62.96       59.80      2.84 o
   9   4   0       44.72       53.12      3.49 o
  -8   5   0       10.05        9.46      2.95 o
  -7   5   0       10.79       12.56      2.78 o
  -6   5   0       10.23       11.70      2.52 o
  -5   5   0        5.73        6.32      1.89 o
  -4   5   0      198.38      205.05      6.30 o
  -3   5   0      232.92      233.76      6.16 o
  -2   5   0        0.42       -0.42      0.43 o
  -1   5   0       24.50       24.93      2.72 o
   0   5   0       36.79       40.24      1.71 o
   1   5   0      321.01      323.90      5.20 o
   2   5   0       15.10       12.76      0.60 o
   3   5   0      586.13      575.36      3.85 o
   4   5   0        3.18        1.88      0.55 o
   5   5   0      393.12      401.83      6.43 o
   6   5   0      264.09      270.27      4.68 o
   7   5   0        6.39        8.10      1.40 o
   8   5   0       47.26       46.48      3.09 o
   9   5   0       34.33       40.46      3.28 o
  -7   6   0        0.02        1.48      2.09 o
  -6   6   0       24.53       22.73      3.25 o
  -5   6   0       21.74       21.69      2.87 o
  -4   6   0        1.41        1.68      1.54 o
  -3   6   0       44.87       43.44      3.19 o
  -2   6   0        2.03        1.52      0.62 o
  -1   6   0      412.60      399.82      5.50 o
   0   6   0       48.46       61.44      2.21 o
   1   6   0     1306.57     1316.79     18.90 o
   2   6   0      497.70      543.64      8.64 o
   3   6   0      963.82      958.48     26.32 o
   4   6   0      163.06      167.88      3.45 o
   5   6   0      292.13      291.41      5.89 o
   6   6   0      889.35      889.35     13.27 o
   7   6   0      122.81      125.53      5.08 o
   8   6   0       79.91       86.44      4.18 o
   9   6   0      232.59      255.92      7.19 o
  -7   7   0       16.13       15.46      3.30 o
  -6   7   0        2.21        0.79      2.01 o
  -5   7   0      242.36      234.41     18.69 o
  -4   7   0       41.08       41.09      3.64 o
  -3   7   0      213.95      199.15      6.49 o
  -2   7   0       40.97       41.86      1.68 o
  -1   7   0       17.86       16.86      1.61 o
   0   7   0        0.01        0.11      0.79 o
   1   7   0       52.30       49.49      2.01 o
   2   7   0        2.53        1.24      0.48 o
   3   7   0      242.53      232.30      6.25 o
   4   7   0      118.49      103.59      4.52 o
   5   7   0       16.48       14.68      1.89 o
   6   7   0       17.72       19.48      2.20 o
   7   7   0      141.75      141.38      5.06 o
   8   7   0        5.83        7.06      1.89 o
   9   7   0       29.92       33.09      3.23 o
  -6   8   0        1.52        2.10      2.27 o
  -5   8   0       15.06       18.72      3.12 o
  -4   8   0       57.49       57.41      5.17 o
  -3   8   0       34.35       38.91      3.43 o
  -2   8   0      170.01      168.65      4.45 o
  -1   8   0       45.73       52.78      2.72 o
   0   8   0      245.01      237.85      6.93 o
   1   8   0        3.59        3.37      1.02 o
   2   8   0      465.85      477.58      8.99 o
   3   8   0      646.35      649.34     10.95 o
   4   8   0        0.02       -0.02      1.33 o
   5   8   0       38.45       35.43      3.32 o
   6   8   0       57.07       55.50      4.00 o
   7   8   0        3.88        4.55      2.03 o
   8   8   0        0.54       -0.18      1.45 o
  -5   9   0       47.38       48.18      4.61 o
  -4   9   0       89.26       95.06      5.60 o
  -3   9   0        4.36        3.73      2.04 o
  -2   9   0       65.77       72.86      3.35 o
  -1   9   0        0.91       -0.02      1.21 o
   0   9   0        2.97        2.72      1.16 o
   1   9   0       37.32       32.86      2.28 o
   2   9   0      121.91      117.24      6.76 o
   3   9   0       89.47       90.82      4.70 o
   4   9   0       99.03       90.21      4.81 o
   5   9   0      104.33      105.07      5.30 o
   6   9   0        8.29        8.76      3.20 o
   7   9   0       23.65       26.92      3.47 o
   8   9   0        0.20        0.88      1.96 o
  -5  10   0        5.08        8.58      2.99 o
  -4  10   0        2.62       -0.67      2.07 o
  -3  10   0       29.80       36.67      3.76 o
  -2  10   0       72.61       68.41      4.60 o
  -1  10   0      230.34      235.15      5.83 o
   0  10   0       30.98       24.43      2.98 o
   1  10   0      177.58      174.69      6.55 o
   2  10   0        1.57        1.20      1.66 o
   3  10   0       29.75       27.25      3.17 o
   4  10   0        0.00       -0.04      1.54 o
   5  10   0       20.51       23.39      3.15 o
   6  10   0       10.90       10.97      2.64 o
   7  10   0       34.52       35.64      3.95 o
  -3  11   0        2.92        1.05      2.21 o
  -2  11   0       32.03       32.71      3.69 o
  -1  11   0        0.92        0.97      1.86 o
   0  11   0        0.03        0.57      1.71 o
   1  11   0        2.42        1.84      1.78 o
   2  11   0       44.83       51.67      5.23 o
   3  11   0       69.07       65.87      4.65 o
   4  11   0      163.34      171.81      7.20 o
   5  11   0       55.71       58.24      4.73 o
   6  11   0       66.67       80.69      5.48 o
  -2  12   0       19.80       13.90      5.17 o
  -1  12   0       85.60       72.19      8.24 o
   0  12   0      224.54      222.51      8.16 o
   1  12   0       24.66       25.39      3.48 o
   2  12   0       35.41       40.00      4.12 o
   3  12   0       21.92       20.54      3.35 o
   4  12   0        0.17       -0.56      1.99 o
   5  12   0        1.63        2.48      2.26 o
   1  13   0        5.28        7.09      2.82 o
   2  13   0       18.66       17.30      3.39 o
   3  13   0       22.05       20.96      3.69 o
  -5 -12   1        6.99        8.12      2.77 o
  -4 -12   1       14.22       14.83      3.22 o
  -3 -12   1       12.21       16.57      3.21 o
  -2 -12   1       24.77       27.13      3.64 o
  -1 -12   1       14.67       14.30      3.87 o
   0 -12   1       20.43       18.69      5.04 o
   1 -12   1        1.17        4.92      4.06 o
  -6 -11   1      196.58      203.45      8.39 o
  -5 -11   1        0.92        0.96      2.01 o
  -4 -11   1        9.53        9.53      2.61 o
  -3 -11   1       25.93       25.53      3.39 o
  -2 -11   1        8.37       12.34      2.73 o
  -1 -11   1        1.79       -0.80      1.73 o
   0 -11   1       40.17       48.23      6.40 o
   1 -11   1      131.14      101.83      8.61 o
   2 -11   1      156.67      165.29     11.07 o
   3 -11   1        4.04        6.15      4.30 o
  -7 -10   1        4.97        4.39      2.42 o
  -6 -10   1      366.12      376.85     10.75 o
  -5 -10   1       57.11       61.00      4.61 o
  -4 -10   1      206.68      210.04      8.73 o
  -3 -10   1        8.07        8.01      2.29 o
  -2 -10   1      197.77      196.26      6.99 o
  -1 -10   1       25.63       26.79      3.12 o
   0 -10   1        0.66        1.08      1.77 o
   1 -10   1        6.15        4.74      1.52 o
   2 -10   1       44.33       45.08      3.75 o
   3 -10   1       22.92       21.93      3.32 o
   4 -10   1       45.30       45.59      4.50 o
  -8  -9   1        1.93        2.23      2.22 o
  -7  -9   1       91.62       88.56      5.52 o
  -6  -9   1       33.43       35.84      4.80 o
  -5  -9   1        8.35       10.17      2.43 o
  -4  -9   1        0.24        0.12      1.39 o
  -3  -9   1        0.91        2.19      1.66 o
  -2  -9   1       14.32       14.84      2.43 o
  -1  -9   1      114.17      120.98      5.32 o
   0  -9   1       19.74       16.92      1.70 o
   1  -9   1      180.34      171.92      7.51 o
   2  -9   1       75.17       70.77      3.24 o
   3  -9   1       70.42       65.09      4.46 o
   4  -9   1       40.72       36.02      3.78 o
   5  -9   1        1.40        0.08      2.58 o
  -8  -8   1        4.09        4.61      2.15 o
  -7  -8   1      211.24      201.03      9.53 o
  -6  -8   1      116.19      113.15      7.93 o
  -5  -8   1      322.80      314.58     14.82 o
  -4  -8   1       93.35      101.26      4.91 o
  -3  -8   1      392.04      377.86      8.65 o
  -2  -8   1       96.01       93.05      4.47 o
  -1  -8   1       56.28       55.63      2.23 o
   0  -8   1       15.99       14.00      1.52 o
   1  -8   1        0.00       -0.09      0.93 o
   2  -8   1       18.49       18.50      1.87 o
   3  -8   1        0.01       -0.96      1.43 o
   4  -8   1      100.33       96.87      5.32 o
   5  -8   1        1.13        0.35      1.91 o
   6  -8   1       99.32      101.03      6.22 o
  -9  -7   1       30.89       35.51      4.11 o
  -8  -7   1      183.97      180.83      8.79 o
  -7  -7   1      107.62      112.07      5.67 o
  -6  -7   1      682.99      666.65     25.89 o
  -5  -7   1       49.25       49.71      5.78 o
  -4  -7   1        1.04        0.88      1.41 o
  -3  -7   1      141.28      144.07      5.13 o
  -2  -7   1       82.67       92.13      5.17 o
  -1  -7   1      239.13      240.18      5.61 o
   0  -7   1      537.82      531.58      6.53 o
   1  -7   1        5.00        5.12      1.15 o
   2  -7   1      241.01      257.61      3.91 o
   3  -7   1       28.76       24.91      2.71 o
   4  -7   1       21.63       24.39      2.94 o
   5  -7   1        0.00        0.07      1.97 o
   6  -7   1        5.66        3.56      2.22 o
   7  -7   1       32.39       26.28      3.85 o
  -9  -6   1       31.15       37.88      3.37 o
  -8  -6   1       12.60       14.43      2.30 o
  -7  -6   1      149.28      149.50      5.10 o
  -6  -6   1      191.12      196.40      5.46 o
  -5  -6   1      612.18      595.74      8.70 o
  -4  -6   1      262.16      254.41      7.69 o
  -3  -6   1     1022.23     1007.26     24.23 o
  -2  -6   1       57.27       51.85      3.03 o
  -1  -6   1      230.15      215.61      4.28 o
   0  -6   1        0.01       -0.08      0.74 o
   1  -6   1       51.00       53.30      3.05 o
   2  -6   1      104.40      108.21      2.42 o
   3  -6   1      120.15      113.62      2.58 o
   4  -6   1      158.56      154.89      5.90 o
   5  -6   1      173.60      168.40      6.61 o
   6  -6   1       32.13       33.77      3.74 o
   7  -6   1      160.38      155.45      7.35 o
  -9  -5   1        0.38        0.50      1.61 o
  -8  -5   1       50.83       48.97      3.33 o
  -7  -5   1      296.02      289.19      6.69 o
  -6  -5   1      269.46      259.90      6.19 o
  -5  -5   1        0.28        0.90      1.25 o
  -4  -5   1        4.51        5.07      0.58 o
  -3  -5   1       78.95       71.03      3.30 o
  -2  -5   1      160.05      179.69      4.74 o
  -1  -5   1     1579.61     1640.55     30.94 o
   0  -5   1      674.39      795.44      8.08 o
   1  -5   1     3256.73     3252.91     14.60 o
   2  -5   1      367.70      390.19      4.01 o
   3  -5   1      811.64      796.16      6.69 o
   4  -5   1       13.34       16.29      2.27 o
   5  -5   1       23.91       22.64      2.80 o
   6  -5   1       58.55       62.42      5.10 o
   7  -5   1      220.19      211.73      8.09 o
   8  -5   1       86.81       80.76      5.78 o
  -9  -4   1        1.32        2.25      1.66 o
  -8  -4   1       43.21       43.36      2.57 o
  -7  -4   1      142.57      144.92      4.35 o
  -6  -4   1       95.24       93.57      3.30 o
  -5  -4   1      321.16      313.84      5.03 o
  -4  -4   1        1.17        3.16      0.64 o
  -3  -4   1      721.56      735.86     11.50 o
  -2  -4   1       19.88       16.53      1.52 o
  -1  -4   1      192.16      186.47      2.97 o
   0  -4   1        2.20        3.89      0.53 o
   1  -4   1        0.69        1.19      0.58 o
   2  -4   1       39.31       36.89      1.05 o
   3  -4   1        5.66        5.77      0.64 o
   4  -4   1      200.62      185.98      5.74 o
   5  -4   1       48.72       53.98      3.60 o
   6  -4   1      171.53      179.33      6.65 o
   7  -4   1       10.07        4.77      2.40 o
   8  -4   1        0.47        0.23      1.91 o
  -9  -3   1        1.46        0.91      1.23 o
  -8  -3   1      391.14      388.81      7.49 o
  -7  -3   1      203.18      193.80      6.26 o
  -6  -3   1      997.73      931.64      9.58 o
  -5  -3   1       95.50       95.78      2.91 o
  -4  -3   1        5.86        7.46      0.95 o
  -3  -3   1      573.63      624.51     17.27 o
  -2  -3   1      633.48      679.39      7.52 o
  -1  -3   1      271.08      348.66      7.26 o
   0  -3   1     8166.37     8303.90    169.06 o
   1  -3   1     2088.05     2110.15     13.29 o
   2  -3   1       10.07       12.92      0.72 o
   3  -3   1     2505.59     2689.17     29.53 o
   4  -3   1     1577.22     1687.69     16.40 o
   5  -3   1       37.05       36.01      1.88 o
   6  -3   1       27.28       27.28      2.96 o
   7  -3   1        3.78        0.02      1.56 o
   8  -3   1        0.03       -1.23      1.83 o
   9  -3   1       16.63       14.64      3.26 o
  -9  -2   1       56.39       65.75      4.56 o
  -8  -2   1        0.98        0.31      1.04 o
  -7  -2   1       94.59       98.69      3.64 o
  -6  -2   1       13.66       12.66      1.55 o
  -5  -2   1       66.43       52.92      9.50 o
  -4  -2   1     1522.81     1559.60     10.01 o
  -3  -2   1     2280.23     2433.31     31.65 o
  -2  -2   1     1287.58     1394.34     14.68 o
  -1  -2   1      320.65      343.88     18.45 o
   0  -2   1       75.74       78.11      1.18 o
   1  -2   1      767.99      766.81      5.35 o
   2  -2   1      871.59      886.27     16.70 o
   3  -2   1     1779.15     1796.60     20.93 o
   4  -2   1      391.14      393.40      4.92 o
   5  -2   1     1075.92     1081.48     14.65 o
   6  -2   1       39.97       41.27      2.22 o
   7  -2   1      302.24      285.90     10.64 o
   8  -2   1        0.18        0.10      1.73 o
   9  -2   1       14.41       13.26      4.30 o
  -9  -1   1        3.96        3.19      1.62 o
  -8  -1   1       62.32       61.96      2.79 o
  -7  -1   1       23.30       25.57      2.12 o
  -6  -1   1        4.91        3.15      1.33 o
  -5  -1   1       56.69       62.44      3.87 o
  -4  -1   1       73.25       76.95      2.85 o
  -3  -1   1      667.06      591.55      7.48 o
  -2  -1   1      396.52      464.79      6.77 o
  -1  -1   1      174.78      135.14      1.63 o
   0  -1   1      270.13      366.11      5.42 o
   1  -1   1       61.29      112.03      3.45 o
   2  -1   1        4.46       13.42      0.65 o
   3  -1   1     2434.69     2259.42     43.06 o
   4  -1   1      122.15      120.59      4.25 o
   5  -1   1        0.03        0.07      0.66 o
   6  -1   1       15.59       10.89      1.39 o
   7  -1   1       79.86       80.91      3.27 o
   8  -1   1       78.97       77.13      4.98 o
   9  -1   1       33.17       35.79      5.29 o
  -9   0   1       19.56       18.57      3.13 o
  -8   0   1        0.15        0.18      1.28 o
  -7   0   1      446.67      427.50     12.47 o
  -6   0   1       34.02       40.13      2.91 o
  -5   0   1     1007.44     1032.97     21.89 o
  -4   0   1      312.01      314.09      9.35 o
  -3   0   1      823.90      864.84      8.43 o
  -2   0   1      744.55      838.32     18.22 o
  -1   0   1      103.89      117.72      1.31 o
   0   0   1       33.13       29.89      0.84 o
   1   0   1      105.92      113.06      3.88 o
   2   0   1      455.23      501.06     17.61 o
   3   0   1      601.75      631.39     15.28 o
   4   0   1     1071.86     1065.85     30.71 o
   5   0   1        6.78        7.60      0.92 o
   6   0   1       23.59       20.82      1.92 o
   7   0   1      106.36      103.83      3.64 o
   8   0   1        0.87       -1.06      1.47 o
   9   0   1       21.37       24.95      3.26 o
  -9   1   1       18.97       10.53      2.73 o
  -8   1   1       61.65       59.12      4.43 o
  -7   1   1       16.16        9.67      4.24 o
  -6   1   1       61.08       51.55      2.22 o
  -5   1   1       67.51       63.78      2.16 o
  -4   1   1      837.18      953.02     26.01 o
  -3   1   1     6301.58     6781.07    150.10 o
  -2   1   1     1783.97     1984.92     18.63 o
  -1   1   1       47.82       47.43      1.21 o
   0   1   1     1619.51     1556.23     50.77 o
   1   1   1     6983.42     6759.49    123.65 o
   2   1   1     2620.02     2794.62     38.20 o
   3   1   1        0.65        0.30      0.41 o
   4   1   1       41.22       44.02      1.75 o
   5   1   1       21.89       18.64      1.41 o
   6   1   1     1220.59     1189.71     10.68 o
   7   1   1      440.97      436.59      6.21 o
   8   1   1      349.93      354.46      6.84 o
   9   1   1       20.10       20.41      3.00 o
  10   1   1      249.75      265.63      9.29 o
  -9   2   1       27.54       29.52      3.87 o
  -8   2   1        0.35       -0.05      1.69 o
  -7   2   1        6.54        4.63      1.96 o
  -6   2   1      164.41      159.05      3.92 o
  -5   2   1      293.75      285.68      4.67 o
  -4   2   1      176.34      148.43      5.02 o
  -3   2   1      124.05      118.38      2.25 o
  -2   2   1      324.36      334.47      7.84 o
  -1   2   1       41.62       48.63      1.24 o
   0   2   1       22.65       22.81      0.62 o
   1   2   1      249.51      265.13      2.35 o
   2   2   1       15.22       21.24      1.27 o
   3   2   1     1250.29     1263.68     26.32 o
   4   2   1        3.11        2.34      0.98 o
   5   2   1      851.86      885.24     13.77 o
   6   2   1      218.64      216.49      5.90 o
   7   2   1      519.06      511.14      7.76 o
   8   2   1       89.84       92.42      3.27 o
   9   2   1       15.78       15.44      1.65 o
  10   2   1       40.50       57.89      3.90 o
  -9   3   1      130.50      129.68      7.04 o
  -8   3   1       76.75       73.73      5.13 o
  -7   3   1      442.65      411.98     10.30 o
  -6   3   1       63.33       66.53      4.13 o
  -5   3   1       24.82       20.72      2.10 o
  -4   3   1       37.96       28.52      1.36 o
  -3   3   1     1416.66     1407.85     13.41 o
  -2   3   1       81.53       81.90      3.07 o
  -1   3   1     8775.50     8950.46    135.15 o
   0   3   1      277.74      321.53      5.73 o
   1   3   1     2299.23     2553.35     20.32 o
   2   3   1       37.96       28.49      6.07 o
   3   3   1       72.57       84.26     18.31 o
   4   3   1      131.14      112.87      3.09 o
   5   3   1       28.05       29.64      1.77 o
   6   3   1      742.30      735.24     10.97 o
   7   3   1      417.02      412.98      5.46 o
   8   3   1       64.66       58.28      2.47 o
   9   3   1       18.72       23.16      2.15 o
  10   3   1        8.74        6.35      1.74 o
  -8   4   1        4.69        2.44      2.10 o
  -7   4   1      461.97      422.44     10.83 o
  -6   4   1       56.97       57.69      4.04 o
  -5   4   1      441.92      409.76     14.51 o
  -4   4   1      249.56      238.65      6.39 o
  -3   4   1      349.21      356.54      8.12 o
  -2   4   1      205.84      200.16      4.78 o
  -1   4   1      257.17      257.24      3.74 o
   0   4   1        4.25        4.34      0.58 o
   1   4   1      512.84      516.92      7.09 o
   2   4   1      498.35      521.70      6.01 o
   3   4   1     2006.90     2129.09     15.07 o
   4   4   1     1019.61      982.38     18.75 o
   5   4   1     1182.60     1161.05     10.01 o
   6   4   1      607.94      591.06      8.95 o
   7   4   1      115.45      115.09      3.38 o
   8   4   1       28.08       24.86      2.02 o
   9   4   1       35.60       41.38      2.64 o
  10   4   1        1.95        1.82      2.29 o
  -8   5   1       18.26       18.79      3.43 o
  -7   5   1       43.15       33.56      3.82 o
  -6   5   1       11.62       13.07      2.61 o
  -5   5   1        6.13        4.77      1.91 o
  -4   5   1       50.80       47.07      3.33 o
  -3   5   1       23.79       48.32     20.35 o
  -2   5   1      222.97      231.85      5.55 o
  -1   5   1        0.69        0.05      0.61 o
   0   5   1     1616.36     1616.52     25.51 o
   1   5   1     1161.97     1183.15     18.71 o
   2   5   1       24.37       31.64      1.13 o
   3   5   1      486.49      524.70      8.79 o
   4   5   1      344.64      373.86      4.41 o
   5   5   1        5.54        4.67      0.98 o
   6   5   1      713.89      704.37      7.34 o
   7   5   1      460.75      469.11      6.57 o
   8   5   1      359.02      364.42      6.31 o
   9   5   1       87.76       96.61      4.48 o
  -7   6   1       15.36       14.97      3.51 o
  -6   6   1       74.34       73.54      4.95 o
  -5   6   1        1.59        1.71      1.71 o
  -4   6   1      150.79      161.16      5.95 o
  -3   6   1        7.46        6.64      1.71 o
  -2   6   1        1.77        1.03      0.57 o
  -1   6   1        0.05        0.20      0.72 o
   0   6   1       36.53       35.71      2.42 o
   1   6   1      143.04      147.39      3.07 o
   2   6   1        3.12        3.38      0.62 o
   3   6   1      975.06     1034.85     11.53 o
   4   6   1        3.31        2.37      0.64 o
   5   6   1      930.93      936.72     12.12 o
   6   6   1        8.30        6.85      1.24 o
   7   6   1      579.13      560.94      8.98 o
   8   6   1       20.63       19.97      2.36 o
   9   6   1        2.48        2.64      1.62 o
  -7   7   1      119.95      121.53      6.90 o
  -6   7   1       16.61       14.99      3.08 o
  -5   7   1        0.16       -1.21      1.69 o
  -4   7   1       40.18       35.41      4.43 o
  -3   7   1      134.08      120.95      5.12 o
  -2   7   1       67.41       65.29      1.37 o
  -1   7   1      306.46      298.86      8.96 o
   0   7   1       68.52       71.63      2.64 o
   1   7   1      245.88      230.14      5.50 o
   2   7   1       19.57       15.75      1.15 o
   3   7   1       33.06       37.70      1.44 o
   4   7   1        4.07        4.62      0.84 o
   5   7   1        1.12        1.48      1.18 o
   6   7   1       51.73       56.81      3.12 o
   7   7   1      223.80      216.23      5.91 o
   8   7   1       14.48       14.17      2.18 o
   9   7   1       83.58       91.13      5.86 o
  -6   8   1       34.02       35.84      6.33 o
  -5   8   1       48.63       52.41      4.51 o
  -4   8   1      114.81      110.79      5.68 o
  -3   8   1      133.04      133.01      5.67 o
  -2   8   1      104.39      110.24      3.75 o
  -1   8   1       50.96       48.45      2.60 o
   0   8   1        0.28       -0.62      0.86 o
   1   8   1       33.61       34.43      2.00 o
   2   8   1      363.88      370.21     10.44 o
   3   8   1       19.32       18.04      1.23 o
   4   8   1      287.25      280.51      7.33 o
   5   8   1       78.27       72.67      3.46 o
   6   8   1      446.42      450.13      8.31 o
   7   8   1       17.26       15.44      2.26 o
   8   8   1       14.30       16.01      2.41 o
   9   8   1       30.34       36.05      4.42 o
  -6   9   1       27.16       25.77      4.04 o
  -5   9   1      113.20      116.19      6.60 o
  -4   9   1       61.15       58.19      8.24 o
  -3   9   1       46.87       48.69      3.99 o
  -2   9   1      249.74      276.80      7.90 o
  -1   9   1      647.54      632.22      8.65 o
   0   9   1       93.63       97.21      3.61 o
   1   9   1        8.42        6.06      1.24 o
   2   9   1      240.57      231.88      7.98 o
   3   9   1       37.04       44.90      3.48 o
   4   9   1        0.01        0.78      1.51 o
   5   9   1       51.05       50.79      3.78 o
   6   9   1      247.10      253.56     18.20 o
   7   9   1      108.20      103.06     14.82 o
   8   9   1      180.80      181.53      6.87 o
  -5  10   1       76.48       71.93      6.27 o
  -4  10   1      131.70      119.59      6.55 o
  -3  10   1        7.36        5.33      2.36 o
  -2  10   1        0.06       -0.49      1.25 o
  -1  10   1        8.51        6.34      1.61 o
   0  10   1       95.49       84.05      3.57 o
   1  10   1       34.78       30.11      3.09 o
   2  10   1       66.03       67.63      4.98 o
   3  10   1       41.71       39.42      3.51 o
   4  10   1       14.84       16.58      2.69 o
   5  10   1       37.76       35.47      3.55 o
   6  10   1        0.28        0.00      1.56 o
   7  10   1        1.04        0.09      1.77 o
   8  10   1        0.18       -0.25      3.07 o
  -4  11   1       50.38       53.39      5.02 o
  -3  11   1       17.76       14.60      3.13 o
  -2  11   1       13.95       12.12      2.63 o
  -1  11   1       10.53       18.44      2.21 o
   0  11   1       65.46       60.27      4.43 o
   1  11   1       68.12       78.19      4.77 o
   2  11   1        3.93        1.94      1.87 o
   3  11   1       42.04       47.42      4.12 o
   4  11   1        2.28        1.97      2.00 o
   5  11   1        0.69        2.91      1.98 o
   6  11   1        0.12        2.65      2.12 o
   7  11   1        7.52        8.63      2.71 o
  -2  12   1       28.56       31.12      6.15 o
  -1  12   1        0.04       -0.12      3.57 o
   0  12   1        1.64        1.03      1.99 o
   1  12   1        3.54        2.28      2.13 o
   2  12   1       12.15       13.85      3.14 o
   3  12   1       18.63       19.88      4.06 o
   4  12   1       96.95      106.80      6.95 o
   5  12   1        1.18        3.09      2.17 o
   6  12   1       33.20       39.24      4.34 o
   0  13   1        0.81       -1.60      2.95 o
   1  13   1       22.82       25.50      3.78 o
   2  13   1        8.14        7.62      2.78 o
   3  13   1        4.71        4.46      2.56 o
   4  13   1        1.43        1.23      2.22 o
  -4 -12   2        2.49        2.03      2.26 o
  -3 -12   2       16.75       16.31      3.21 o
  -2 -12   2        0.35        0.24      2.01 o
  -1 -12   2       80.51       70.73      5.25 o
   0 -12   2       11.55        7.38      4.06 o
   1 -12   2       54.50       70.22      8.36 o
  -6 -11   2        5.56        6.79      2.83 o
  -5 -11   2        5.18        7.10      2.56 o
  -4 -11   2       58.73       56.14      4.78 o
  -3 -11   2        3.30        4.73      2.52 o
  -2 -11   2       63.07       63.17     11.44 o
  -1 -11   2        5.83        5.92      2.34 o
   0 -11   2        4.52        5.79      2.27 o
   1 -11   2        6.80        8.73      4.18 o
   2 -11   2       27.86       31.85      6.15 o
   3 -11   2        0.79        1.60      3.81 o
  -7 -10   2        2.56        3.10      2.39 o
  -6 -10   2        9.62       10.47      2.91 o
  -5 -10   2        8.98       12.03      2.78 o
  -4 -10   2        0.57       -0.28      1.82 o
  -3 -10   2      117.78      104.61      5.52 o
  -2 -10   2      311.10      303.85      8.90 o
  -1 -10   2        9.08        7.12      2.26 o
   0 -10   2      111.38      116.55      6.33 o
   1 -10   2       15.29        9.59      3.81 o
   2 -10   2       39.01       40.10      5.60 o
   3 -10   2        6.60        8.49      2.54 o
   4 -10   2       15.37       14.30      3.15 o
  -7  -9   2       21.07       18.46      4.30 o
  -6  -9   2        0.16        2.40      2.09 o
  -5  -9   2        1.58        0.06      1.65 o
  -4  -9   2      117.55      111.45      6.33 o
  -3  -9   2       39.84       37.46      3.87 o
  -2  -9   2       22.76       24.00      2.94 o
  -1  -9   2        5.37        7.36      2.08 o
   0  -9   2        0.04       -0.95      1.48 o
   1  -9   2        0.79        1.07      1.14 o
   2  -9   2       28.38       33.53      3.22 o
   3  -9   2       39.02       36.07      5.53 o
   4  -9   2       23.88       22.70      3.38 o
   5  -9   2       45.32       44.63      4.54 o
  -8  -8   2        8.90        8.81      2.69 o
  -7  -8   2      122.32      130.08      6.58 o
  -6  -8   2      292.30      298.64      9.08 o
  -5  -8   2      190.57      189.12     11.13 o
  -4  -8   2       52.15       51.92      3.74 o
  -3  -8   2      254.99      241.17      7.22 o
  -2  -8   2      208.00      197.26      8.61 o
  -1  -8   2      406.50      415.28      6.31 o
   0  -8   2       24.43       25.13      2.66 o
   1  -8   2      196.20      199.51      6.01 o
   2  -8   2        0.04        1.02      1.04 o
   3  -8   2       14.40       14.74      2.57 o
   4  -8   2        0.05       -1.41      1.41 o
   5  -8   2        1.24        2.74      2.15 o
   6  -8   2        1.59       -0.66      2.03 o
  -8  -7   2       25.28       25.77      3.51 o
  -7  -7   2       15.62       15.32      6.09 o
  -6  -7   2      132.04      134.20      7.93 o
  -5  -7   2      349.78      356.99      9.00 o
  -4  -7   2       43.26       42.04      3.30 o
  -3  -7   2      251.74      234.72      6.74 o
  -2  -7   2       58.97       58.09      3.50 o
  -1  -7   2      161.65      166.76      4.56 o
   0  -7   2       37.42       39.19      2.10 o
   1  -7   2        0.23        0.15      0.88 o
   2  -7   2       55.42       56.55      3.12 o
   3  -7   2       37.17       36.61      3.22 o
   4  -7   2      268.38      258.73      7.89 o
   5  -7   2        0.03        2.03      1.80 o
   6  -7   2       56.91       57.46      5.29 o
   7  -7   2        8.18        9.06      3.04 o
  -9  -6   2       84.72       88.39      5.81 o
  -8  -6   2       18.91       18.42      3.00 o
  -7  -6   2        4.70        5.89      2.12 o
  -6  -6   2      333.00      314.51      8.56 o
  -5  -6   2       50.09       51.63      3.56 o
  -4  -6   2       39.43       40.31      3.13 o
  -3  -6   2      374.94      373.19      7.87 o
  -2  -6   2      969.87      934.18     14.08 o
  -1  -6   2       98.56      123.75      3.36 o
   0  -6   2     1621.48     1634.37     22.43 o
   1  -6   2       42.74       36.90      2.55 o
   2  -6   2      400.29      380.34      4.51 o
   3  -6   2      106.27      111.82      3.04 o
   4  -6   2      666.21      654.27     11.69 o
   5  -6   2       11.99       12.09      2.47 o
   6  -6   2        7.14        7.76      2.56 o
   7  -6   2        0.03       -1.97      1.97 o
  -9  -5   2       25.62       26.50      2.96 o
  -8  -5   2       32.02       33.27      2.93 o
  -7  -5   2       30.71       29.57      3.17 o
  -6  -5   2     1043.05     1011.29     18.08 o
  -5  -5   2      694.52      710.16     20.97 o
  -4  -5   2      502.34      462.18     12.05 o
  -3  -5   2      192.41      202.43      7.75 o
  -2  -5   2      389.44      389.31      7.13 o
  -1  -5   2      349.22      363.14      6.74 o
   0  -5   2       44.80       46.16      1.83 o
   1  -5   2      120.91      116.02      2.84 o
   2  -5   2       69.47       66.23      1.84 o
   3  -5   2      572.56      582.95     13.99 o
   4  -5   2        8.99        9.31      1.59 o
   5  -5   2      364.85      337.85     15.80 o
   6  -5   2       18.72       17.34      2.74 o
   7  -5   2      109.90      105.89      5.87 o
   8  -5   2       32.26       34.85      4.21 o
  -9  -4   2      142.04      159.47      5.75 o
  -8  -4   2       21.68       18.27      2.83 o
  -7  -4   2      138.47      140.64      4.30 o
  -6  -4   2      185.95      174.70      5.83 o
  -5  -4   2      256.55      256.84      7.19 o
  -4  -4   2       80.11       86.78      1.90 o
  -3  -4   2       31.91       26.69      3.07 o
  -2  -4   2       55.55       62.97      4.06 o
  -1  -4   2     1551.03     1620.96     25.99 o
   0  -4   2        0.81        0.95      0.43 o
   1  -4   2     1984.66     2039.84     26.21 o
   2  -4   2      142.70      148.17      2.64 o
   3  -4   2      121.91      131.61      2.88 o
   4  -4   2        3.10        5.12      0.66 o
   5  -4   2       20.42       22.37      2.60 o
   6  -4   2        0.19       -0.85      1.42 o
   7  -4   2      113.37      123.22      6.09 o
   8  -4   2       42.49       44.13      4.39 o
  -9  -3   2       25.32       27.00      3.48 o
  -8  -3   2       38.02       37.26      4.37 o
  -7  -3   2      164.27      160.39      4.57 o
  -6  -3   2        3.56        4.58      1.19 o
  -5  -3   2      280.04      269.36      4.78 o
  -4  -3   2      237.60      234.86      3.91 o
  -3  -3   2      111.59      107.33      1.85 o
  -2  -3   2      106.35      113.15      4.80 o
  -1  -3   2       65.33       57.22      1.00 o
   0  -3   2       30.41       29.52      1.01 o
   1  -3   2       21.37       23.10      0.96 o
   2  -3   2        0.49        1.20      0.31 o
   3  -3   2        1.72        3.80      0.55 o
   4  -3   2       37.72       31.18      1.15 o
   5  -3   2       17.18       17.73      2.24 o
   6  -3   2      357.08      368.41     12.67 o
   7  -3   2       25.93       23.30      3.08 o
   8  -3   2       86.15       83.55      5.35 o
   9  -3   2        6.11        8.73      4.06 o
  -9  -2   2       62.14       75.40      4.91 o
  -8  -2   2      446.75      456.25     15.45 o
  -7  -2   2        6.07        9.61      1.61 o
  -6  -2   2       99.91       92.18     10.04 o
  -5  -2   2      209.77      199.02     12.31 o
  -4  -2   2     1044.03     1211.91     11.80 o
  -3  -2   2     4351.71     4897.59     76.29 o
  -2  -2   2     4427.22     4764.82     50.15 o
  -1  -2   2      103.95       92.92      1.38 o
   0  -2   2    74823.75    45810.53   2560.89 o
   1  -2   2    10241.86    10506.72    104.04 o
   2  -2   2     4392.14     4481.79     75.46 o
   3  -2   2      611.48      617.41      9.90 o
   4  -2   2     1478.81     1548.91     35.46 o
   5  -2   2       20.51       18.77      1.52 o
   6  -2   2        0.45        0.81      1.12 o
   7  -2   2        0.56        2.34      1.84 o
   8  -2   2      100.93       97.56      5.43 o
   9  -2   2       45.98       54.07      4.74 o
  -9  -1   2      153.05      161.88      7.04 o
  -8  -1   2       40.49       34.20      2.68 o
  -7  -1   2      139.45      125.94      4.08 o
  -6  -1   2      532.07      517.12      7.32 o
  -5  -1   2      240.89      224.13      4.41 o
  -4  -1   2      391.41      353.46      4.85 o
  -3  -1   2      209.97      202.49      4.10 o
  -2  -1   2      330.70      365.72      3.82 o
  -1  -1   2      171.17      176.49      2.87 o
   0  -1   2       11.82       10.23      0.64 o
   1  -1   2      179.28      171.33      2.46 o
   2  -1   2      764.98      777.94     12.75 o
   3  -1   2     1325.76     1335.61     19.37 o
   4  -1   2      952.18      946.62     20.76 o
   5  -1   2     1378.74     1332.57     22.94 o
   6  -1   2      115.56      113.45      3.45 o
   7  -1   2      335.98      322.32      6.15 o
   8  -1   2        8.66        7.99      3.07 o
   9  -1   2        4.88        6.86      2.48 o
  -9   0   2       47.11       54.93      3.78 o
  -8   0   2       43.13       47.05      3.23 o
  -7   0   2       12.41       19.20      1.91 o
  -6   0   2        2.79        2.99      1.11 o
  -5   0   2       92.30       91.32      3.87 o
  -4   0   2       72.40       59.77      3.07 o
  -3   0   2        4.82        4.63      0.74 o
  -2   0   2      724.12      793.30      9.73 o
  -1   0   2     1204.70     1068.41      6.96 o
   0   0   2      313.17      356.55      3.80 o
   1   0   2     1696.11     1574.75     19.14 o
   2   0   2     2629.78     2732.05     46.89 o
   3   0   2      360.87      339.32     12.58 o
   4   0   2       52.74       59.93      2.03 o
   5   0   2        1.08        1.40      0.80 o
   6   0   2      365.00      346.22     11.95 o
   7   0   2       63.86       58.62      2.67 o
   8   0   2      125.52      117.91      5.52 o
   9   0   2      117.16      140.62      6.47 o
  -9   1   2        0.02       -1.32      1.82 o
  -8   1   2       53.15       40.99      3.74 o
  -7   1   2       38.41       42.21      3.08 o
  -6   1   2      108.32      104.77      5.04 o
  -5   1   2     1088.65     1076.45     20.91 o
  -4   1   2      294.77      271.34      5.82 o
  -3   1   2     3545.95     3591.37     49.44 o
  -2   1   2      698.90      748.07      7.35 o
  -1   1   2      918.01      956.99      8.85 o
   0   1   2        9.10        9.01      0.38 o
   1   1   2      173.02      186.80      3.94 o
   2   1   2      835.51      923.95     15.55 o
   3   1   2        2.59        4.06      0.51 o
   4   1   2      334.53      310.36      7.72 o
   5   1   2       12.23        7.92      2.24 o
   6   1   2      636.94      643.36     10.75 o
   7   1   2      263.25      267.31      9.28 o
   8   1   2       24.36       28.06      2.00 o
   9   1   2       11.12       11.44      2.59 o
  10   1   2        3.28        2.92      2.39 o
  -9   2   2        8.71       15.69      3.26 o
  -8   2   2       76.14       75.07      4.95 o
  -7   2   2        1.33       -1.14      1.42 o
  -6   2   2       81.48       90.87      3.08 o
  -5   2   2        1.46        3.34      0.83 o
  -4   2   2      203.95      227.00      4.64 o
  -3   2   2     1365.77     1547.51     14.41 o
  -2   2   2     1215.64     1168.03      8.09 o
  -1   2   2     1165.69     1258.38     15.39 o
   0   2   2    11168.20    10878.19    124.06 o
   1   2   2      726.13      763.20      8.35 o
   2   2   2    15995.89    15648.79    302.47 o
   3   2   2     2014.76     2039.69     36.73 o
   4   2   2      117.10      113.19      2.28 o
   5   2   2       84.68       80.89      2.22 o
   6   2   2      319.76      321.38      5.65 o
   7   2   2      233.95      203.60     11.17 o
   8   2   2      162.86      156.71      3.63 o
   9   2   2        7.29        9.80      1.89 o
  10   2   2       20.16       24.76      3.52 o
  -9   3   2        7.21       11.50      3.13 o
  -8   3   2        4.22        3.69      2.08 o
  -7   3   2        9.68       10.53      2.56 o
  -6   3   2        0.62       -0.63      1.35 o
  -5   3   2       19.29       19.55      1.33 o
  -4   3   2       55.13       53.06      1.79 o
  -3   3   2      817.69      838.65     15.00 o
  -2   3   2      106.04      112.29      3.39 o
  -1   3   2      357.45      358.47     10.88 o
   0   3   2       21.52       21.21      0.74 o
   1   3   2      258.80      249.06     10.35 o
   2   3   2        0.93        1.37      0.43 o
   3   3   2      922.24      934.76      8.74 o
   4   3   2        0.10        0.58      0.51 o
   5   3   2      545.45      544.37      8.79 o
   6   3   2       86.32       85.71      2.67 o
   7   3   2        0.51       -0.26      0.77 o
   8   3   2        3.24        1.35      1.21 o
   9   3   2       20.13       18.26      4.00 o
  10   3   2       64.53       58.32      4.70 o
  -8   4   2       21.55       21.96      3.43 o
  -7   4   2        0.15        1.67      1.86 o
  -6   4   2       99.09       93.90      5.66 o
  -5   4   2       44.28       47.64      3.56 o
  -4   4   2        4.79        4.09      1.42 o
  -3   4   2      132.60      126.31      4.30 o
  -2   4   2       15.55       15.77      1.61 o
  -1   4   2      674.26      704.61     16.52 o
   0   4   2        4.72        6.46      0.62 o
   1   4   2     2553.47     2775.05     13.69 o
   2   4   2      248.05      258.40      5.41 o
   3   4   2     2522.58     2766.13     42.73 o
   4   4   2       14.61       10.29      0.95 o
   5   4   2      145.08      153.58      3.15 o
   6   4   2     1328.16     1305.30     18.45 o
   7   4   2        3.42        6.39      1.17 o
   8   4   2      237.56      240.15      5.06 o
   9   4   2      132.98      141.50      4.31 o
  10   4   2      206.73      234.19      6.90 o
  -8   5   2        0.98       -0.03      1.95 o
  -7   5   2      124.96      122.18      9.10 o
  -6   5   2       18.39       18.41      2.83 o
  -5   5   2      793.86      742.00     21.40 o
  -4   5   2       82.63       84.24      4.34 o
  -3   5   2      907.89      926.33     12.04 o
  -2   5   2       31.93       31.56      2.39 o
  -1   5   2      159.65      168.35      3.00 o
   0   5   2       10.84       12.53      1.10 o
   1   5   2      387.86      411.74      7.80 o
   2   5   2       14.95       16.54      0.93 o
   3   5   2      979.20      988.35     49.19 o
   4   5   2      109.39       96.10      2.66 o
   5   5   2      136.67      148.59      3.20 o
   6   5   2       38.35       32.97      1.91 o
   7   5   2      351.03      345.73      6.31 o
   8   5   2        4.91        5.97      1.40 o
   9   5   2       24.09       28.44      2.65 o
  10   5   2      145.49      162.20      7.47 o
  -7   6   2       12.17        8.73      2.80 o
  -6   6   2       11.78        8.70      2.50 o
  -5   6   2       17.00       19.79      2.87 o
  -4   6   2      209.15      214.95      6.90 o
  -3   6   2       98.51      102.21      4.55 o
  -2   6   2      713.33      679.03     10.08 o
  -1   6   2      282.65      311.75      3.70 o
   0   6   2      851.27      854.86     10.29 o
   1   6   2       13.02       15.14      1.23 o
   2   6   2      396.26      412.55      4.47 o
   3   6   2     1758.35     1914.37     31.17 o
   4   6   2       25.73       26.67      6.34 o
   5   6   2      446.25      438.52      5.57 o
   6   6   2       46.54       49.21      2.29 o
   7   6   2      108.08      105.81      3.37 o
   8   6   2        3.55        2.21      1.54 o
   9   6   2        2.22        1.48      2.89 o
  -7   7   2        3.51        3.79      2.33 o
  -6   7   2      190.76      170.31      7.47 o
  -5   7   2      280.32      273.35      8.73 o
  -4   7   2        8.57       10.43      2.34 o
  -3   7   2      140.16      133.72      5.38 o
  -2   7   2      100.38      104.13      5.29 o
  -1   7   2       86.14       75.33      2.63 o
   0   7   2       18.43       15.40      1.47 o
   1   7   2      109.88      100.93      3.64 o
   2   7   2       30.47       31.10      1.77 o
   3   7   2      631.41      626.41     13.36 o
   4   7   2       73.16       75.95      2.36 o
   5   7   2      607.63      605.83      7.94 o
   6   7   2        2.31        1.98      1.02 o
   7   7   2      183.10      185.70      7.22 o
   8   7   2        1.73        4.00      1.56 o
   9   7   2       11.46       12.24      2.96 o
  -6   8   2        6.95        8.28      2.71 o
  -5   8   2       24.50       20.47      3.21 o
  -4   8   2        0.09       -0.09      1.78 o
  -3   8   2       45.29       43.31      3.57 o
  -2   8   2       97.80       87.40      4.80 o
  -1   8   2      679.58      658.36      6.34 o
   0   8   2        1.44        1.96      1.07 o
   1   8   2      428.42      448.04      6.32 o
   2   8   2        0.01        0.20      0.79 o
   3   8   2      117.67      114.04      5.57 o
   4   8   2       14.80       15.71      1.30 o
   5   8   2       21.48       19.72      2.01 o
   6   8   2       61.40       33.42     21.98 o
   7   8   2      115.17      112.64      4.50 o
   8   8   2       72.06       80.75      4.48 o
   9   8   2       24.07       27.54      3.91 o
  -6   9   2       34.11       32.48      4.30 o
  -5   9   2        5.35        4.52      2.48 o
  -4   9   2       23.62       25.50      3.41 o
  -3   9   2       39.99       35.46      3.56 o
  -2   9   2       33.96       34.63      3.87 o
  -1   9   2       12.37       10.88      1.68 o
   0   9   2        0.14       -0.99      0.99 o
   1   9   2        6.32        6.03      1.29 o
   2   9   2      101.32      113.27      4.46 o
   3   9   2      154.07      141.17      5.39 o
   4   9   2      305.21      317.03      8.04 o
   5   9   2      137.12      132.71      5.48 o
   6   9   2      130.84      131.56      4.74 o
   7   9   2       25.35       20.15      5.45 o
   8   9   2        0.46        0.03      2.01 o
  -5  10   2       74.09       86.20      6.16 o
  -4  10   2      492.91      481.29     12.33 o
  -3  10   2       67.32       66.07      4.88 o
  -2  10   2      109.75      103.37      5.34 o
  -1  10   2       34.06       38.60      2.70 o
   0  10   2      867.00      884.19     17.93 o
   1  10   2      176.40      162.32      4.47 o
   2  10   2      138.46      145.67      5.87 o
   3  10   2       42.03       35.25      3.30 o
   4  10   2        8.60        7.24      2.08 o
   5  10   2        5.14        6.75      2.15 o
   6  10   2        0.15        0.14      1.63 o
   7  10   2       19.14        8.07     10.02 o
   8  10   2       48.53       43.54      6.64 o
  -4  11   2       54.59       58.69      5.21 o
  -3  11   2       10.25       13.70      4.49 o
  -2  11   2       20.43       20.96      3.15 o
  -1  11   2        0.42       -0.48      1.33 o
   0  11   2        2.56        3.18      1.48 o
   1  11   2       10.19        8.29      2.30 o
   2  11   2       40.80       38.16      3.65 o
   3  11   2       54.99       50.58      4.09 o
   4  11   2       17.27       16.19      2.78 o
   5  11   2       83.32       90.72      5.29 o
   6  11   2        9.17       11.35      2.68 o
   7  11   2       23.62       21.89      5.17 o
  -2  12   2        9.40        9.59      4.43 o
  -1  12   2       92.31      102.23      5.92 o
   0  12   2        0.10       -1.73      1.73 o
   1  12   2       28.83       37.04      3.91 o
   2  12   2       38.55       37.63      4.61 o
   3  12   2        4.09        1.11      2.13 o
   4  12   2        3.90        3.89      2.30 o
   5  12   2       40.74       44.91      4.25 o
   6  12   2        9.89        6.52      2.52 o
  -1  13   2        0.64       -2.71      3.07 o
   0  13   2        0.97       -2.08      2.08 o
   1  13   2        0.00        1.45      2.29 o
   2  13   2       70.55       73.07      5.43 o
   3  13   2        6.21        8.06      2.85 o
   4  13   2       90.80       98.79      6.16 o
  -3 -12   3       11.45       15.19      3.33 o
  -2 -12   3       80.00       86.24      5.91 o
  -1 -12   3       30.30       28.78      5.78 o
   0 -12   3        0.33       -0.37      3.07 o
  -5 -11   3       13.50       17.08      3.34 o
  -4 -11   3        0.05       -0.27      2.83 o
  -3 -11   3        5.16        7.00      2.48 o
  -2 -11   3       11.01       15.73      2.99 o
  -1 -11   3       50.88       62.50      4.80 o
   0 -11   3        1.82       -0.12      3.20 o
   1 -11   3       79.97       59.28      7.26 o
   2 -11   3       33.08       27.79      5.78 o
  -6 -10   3      161.80      167.13      7.87 o
  -5 -10   3       31.05       30.53      3.78 o
  -4 -10   3      130.36      130.03      6.52 o
  -3 -10   3       91.71       90.58      5.35 o
  -2 -10   3      138.45      132.16      6.11 o
  -1 -10   3        8.77        8.60      2.33 o
   0 -10   3        5.84        6.31      2.14 o
   1 -10   3        0.42       -1.11      2.71 o
   2 -10   3       19.32       11.81      4.30 o
   3 -10   3        0.89       -1.35      2.95 o
   4 -10   3       52.84       64.19      5.11 o
  -7  -9   3       11.95       12.05      3.04 o
  -6  -9   3      418.24      400.93     11.19 o
  -5  -9   3      103.48      100.27      5.74 o
  -4  -9   3       18.71       20.38      3.04 o
  -3  -9   3       19.85       23.19      3.13 o
  -2  -9   3       60.63       61.34     10.95 o
  -1  -9   3       32.40       32.33      3.27 o
   0  -9   3      161.18      174.02      6.58 o
   1  -9   3        8.19       12.12      2.46 o
   2  -9   3      170.12      186.14      6.68 o
   3  -9   3       28.07       27.67      5.41 o
   4  -9   3        6.21        8.36      4.18 o
   5  -9   3        2.90        1.72      4.06 o
  -8  -8   3        7.97        7.23      2.64 o
  -7  -8   3       60.60       54.58      4.73 o
  -6  -8   3       35.63       42.32      4.08 o
  -5  -8   3      142.69      137.92      6.26 o
  -4  -8   3       60.94       62.21      4.26 o
  -3  -8   3      297.48      284.59      8.09 o
  -2  -8   3        2.19        5.42      2.28 o
  -1  -8   3       56.88       60.71      3.90 o
   0  -8   3        0.04       -0.12      0.95 o
   1  -8   3        0.03       -0.78      0.78 o
   2  -8   3       28.60       34.31      5.17 o
   3  -8   3       26.48       24.16      2.98 o
   4  -8   3       59.32       63.43      4.61 o
   5  -8   3       52.71       55.32      4.92 o
   6  -8   3       11.91       10.33      4.67 o
  -8  -7   3       30.03       34.25      3.96 o
  -7  -7   3      194.83      174.45     10.82 o
  -6  -7   3       42.86       37.32      3.74 o
  -5  -7   3       13.82       14.13      3.32 o
  -4  -7   3       10.05        9.64      2.08 o
  -3  -7   3      177.94      169.56      6.33 o
  -2  -7   3       73.98       75.24      5.17 o
  -1  -7   3      713.49      712.84     16.15 o
   0  -7   3      355.89      366.42      5.57 o
   1  -7   3      565.87      569.20     19.12 o
   2  -7   3      201.32      214.48      3.91 o
   3  -7   3      179.45      172.81     10.15 o
   4  -7   3       93.14       85.15      4.99 o
   5  -7   3       30.93       25.77      3.35 o
   6  -7   3       13.36       14.13      3.13 o
   7  -7   3       53.37       54.85      7.38 o
  -8  -6   3        6.99        9.30      2.60 o
  -7  -6   3        4.81        2.48      1.91 o
  -6  -6   3       67.74       69.87      4.73 o
  -5  -6   3       77.12       72.87      4.30 o
  -4  -6   3       25.79       20.63      2.52 o
  -3  -6   3      451.19      421.52      9.72 o
  -2  -6   3       69.60       71.01      3.73 o
  -1  -6   3      147.52      155.57      5.13 o
   0  -6   3        2.63        3.23      0.98 o
   1  -6   3        4.40        6.23      1.45 o
   2  -6   3       71.31       67.90      2.14 o
   3  -6   3        6.82        8.81      1.44 o
   4  -6   3      241.43      229.76     10.39 o
   5  -6   3        8.42       10.58      2.43 o
   6  -6   3      148.35      147.98      6.78 o
   7  -6   3        5.15        4.30      3.69 o
  -9  -5   3        0.05       -0.79      1.77 o
  -8  -5   3      147.63      159.02      9.84 o
  -7  -5   3       37.96       38.86      5.17 o
  -6  -5   3      392.81      385.07     13.04 o
  -5  -5   3      189.69      204.15      8.98 o
  -4  -5   3        0.01        0.49      1.84 o
  -3  -5   3      648.63      679.25     14.64 o
  -2  -5   3      142.32      134.75      4.51 o
  -1  -5   3        7.60        6.71      0.69 o
   0  -5   3     2908.65     3099.06     29.82 o
   1  -5   3     1790.20     1929.10     14.14 o
   2  -5   3        0.19       -0.28      0.58 o
   3  -5   3      513.41      483.39      8.77 o
   4  -5   3      645.07      669.03      7.56 o
   5  -5   3        0.17        0.64      1.54 o
   6  -5   3        1.85        3.23      2.13 o
   7  -5   3        5.68        2.23      2.15 o
   8  -5   3        9.19        5.64      3.26 o
  -9  -4   3       52.39       61.12      7.01 o
  -8  -4   3        9.25       14.76      2.74 o
  -7  -4   3       41.58       45.14      3.74 o
  -6  -4   3        5.86        5.73      1.43 o
  -5  -4   3       88.17       86.97      3.20 o
  -4  -4   3     1030.84     1053.41     11.87 o
  -3  -4   3     1533.78     1597.70     21.03 o
  -2  -4   3      420.96      430.82     10.58 o
  -1  -4   3      304.66      302.17      2.91 o
   0  -4   3       39.47       39.35      1.40 o
   1  -4   3      230.15      234.10      8.12 o
   2  -4   3      213.54      215.99      3.19 o
   3  -4   3      895.15      876.62      8.05 o
   4  -4   3      124.08      122.18      3.26 o
   5  -4   3      525.52      519.69      6.78 o
   6  -4   3        7.37        7.58      2.89 o
   7  -4   3      101.76      101.70      5.65 o
   8  -4   3        0.44        0.98      2.00 o
  -9  -3   3        5.43        4.06      3.20 o
  -8  -3   3       51.73       50.11      4.07 o
  -7  -3   3       36.59       37.82      2.53 o
  -6  -3   3        7.32        5.78      1.21 o
  -5  -3   3       76.82       82.25      2.84 o
  -4  -3   3        4.72        4.55      1.02 o
  -3  -3   3      195.38      167.05      2.53 o
  -2  -3   3      865.19      920.80      5.65 o
  -1  -3   3      448.74      384.94      4.67 o
   0  -3   3      660.56      655.59      9.15 o
   1  -3   3     1914.08     1895.75     28.34 o
   2  -3   3       25.71       22.82      0.93 o
   3  -3   3     2443.61     2336.95     33.57 o
   4  -3   3      104.94      104.94      2.41 o
   5  -3   3       12.83       13.10      1.51 o
   6  -3   3       12.56       11.02      2.21 o
   7  -3   3      203.14      204.28     10.08 o
   8  -3   3       81.00       84.36      5.48 o
   9  -3   3       76.15       80.03      5.70 o
  -9  -2   3        6.77        9.52      2.52 o
  -8  -2   3        2.65        2.48      1.53 o
  -7  -2   3      315.31      310.30     11.07 o
  -6  -2   3       21.16       20.85      4.39 o
  -5  -2   3      496.86      493.98     13.09 o
  -4  -2   3      110.53      122.66      3.03 o
  -3  -2   3       65.97       60.83      2.04 o
  -2  -2   3      127.55      146.86      5.22 o
  -1  -2   3       36.51       36.48      1.49 o
   0  -2   3      186.29      186.61      2.58 o
   1  -2   3        4.58        3.09      0.68 o
   2  -2   3       60.88       55.06      6.35 o
   3  -2   3       18.22       14.95      0.98 o
   4  -2   3      621.43      574.55      7.26 o
   5  -2   3       43.98       46.56      1.17 o
   6  -2   3        4.03        5.25      1.25 o
   7  -2   3      109.34      111.55      7.38 o
   8  -2   3       19.49       20.36      3.13 o
   9  -2   3        0.00        1.06      2.07 o
  -9  -1   3        9.83        6.60      2.38 o
  -8  -1   3      228.37      218.92      7.55 o
  -7  -1   3       37.85       25.46      2.20 o
  -6  -1   3      125.46      106.20      3.51 o
  -5  -1   3       11.55       15.00      1.46 o
  -4  -1   3       85.68       95.59      9.97 o
  -3  -1   3     4471.68     4739.74    178.82 o
  -2  -1   3     5027.33     5566.53     46.49 o
  -1  -1   3      855.66      828.23     11.67 o
   0  -1   3      186.38      204.52      5.41 o
   1  -1   3     8258.73     8355.80    110.58 o
   2  -1   3      679.68      767.48      9.60 o
   3  -1   3      220.36      221.07      6.31 o
   4  -1   3        0.20        0.29      0.40 o
   5  -1   3       19.49       18.34      1.32 o
   6  -1   3      897.30      909.24     15.80 o
   7  -1   3      422.61      421.00      7.12 o
   8  -1   3       83.36       85.37      4.95 o
   9  -1   3       51.31       45.65      4.61 o
  -9   0   3       11.49       10.57      2.29 o
  -8   0   3        1.82        1.29      1.65 o
  -7   0   3        0.15        0.79      1.17 o
  -6   0   3      275.18      247.08      5.13 o
  -5   0   3      717.75      714.76     20.37 o
  -4   0   3      344.92      308.81      8.38 o
  -3   0   3      545.14      563.61      6.12 o
  -2   0   3     1695.73     1775.49     30.63 o
  -1   0   3      291.57      312.57      3.35 o
   0   0   3      255.03      256.66      3.51 o
   1   0   3      582.69      576.30     12.43 o
   2   0   3      217.14      216.23      3.39 o
   3   0   3     1727.35     1716.90     27.47 o
   4   0   3      328.43      321.74      4.88 o
   5   0   3     1103.08     1101.00     20.43 o
   6   0   3      384.31      392.12      7.92 o
   7   0   3      773.61      757.23     12.65 o
   8   0   3       62.21       60.80      6.95 o
   9   0   3       48.27       46.63      5.41 o
  -9   1   3       77.65       78.75      5.47 o
  -8   1   3       27.55       23.26      2.63 o
  -7   1   3      478.39      450.96      8.46 o
  -6   1   3        2.85        3.69      1.14 o
  -5   1   3       62.68       53.39      2.32 o
  -4   1   3      131.26      116.90      2.85 o
  -3   1   3      500.62      517.87      5.02 o
  -2   1   3      199.12      183.34      2.45 o
  -1   1   3     5581.97     5788.89     54.32 o
   0   1   3      639.19      611.85      8.60 o
   1   1   3      785.06      911.67     14.43 o
   2   1   3      453.20      474.25      8.28 o
   3   1   3      298.28      395.78      8.95 o
   4   1   3      118.83      110.61      2.73 o
   5   1   3       63.41       64.04      1.95 o
   6   1   3      658.47      672.56     12.32 o
   7   1   3      617.65      616.90     19.77 o
   8   1   3       96.36       89.61      3.10 o
   9   1   3        4.03        6.74      2.38 o
  10   1   3        4.48        0.74      3.44 o
  -9   2   3       30.01       30.72      3.96 o
  -8   2   3        1.50        3.26      2.00 o
  -7   2   3      642.73      564.60     11.83 o
  -6   2   3       73.79       65.41      3.31 o
  -5   2   3      562.09      540.63      9.74 o
  -4   2   3      130.63      135.76      4.52 o
  -3   2   3      240.56      240.00      5.30 o
  -2   2   3      140.23      134.45      2.48 o
  -1   2   3       89.21       96.85      1.91 o
   0   2   3       50.35       54.86      1.10 o
   1   2   3      259.34      261.14      4.31 o
   2   2   3     1210.76     1270.44     31.47 o
   3   2   3      784.33      813.55     13.95 o
   4   2   3     1845.78     1822.98     42.61 o
   5   2   3      396.73      383.32      9.78 o
   6   2   3     1196.06     1159.35     21.73 o
   7   2   3        2.55        2.05      1.02 o
   8   2   3       72.17       71.68      2.85 o
   9   2   3       11.32       13.73      2.56 o
  10   2   3       12.95        6.76      4.18 o
  -8   3   3       70.85       68.71      8.61 o
  -7   3   3       64.18       52.77      4.30 o
  -6   3   3       42.82       31.97      3.17 o
  -5   3   3       19.82       19.85      1.46 o
  -4   3   3      114.41      116.37      4.43 o
  -3   3   3       81.29       95.58      2.61 o
  -2   3   3      377.54      409.88      4.11 o
  -1   3   3      200.29      195.02      4.25 o
   0   3   3     3366.06     3457.07     62.71 o
   1   3   3     1382.86     1419.37     23.06 o
   2   3   3      136.50      158.40      5.31 o
   3   3   3     1291.27     1424.56     24.31 o
   4   3   3     1813.79     1917.08     27.07 o
   5   3   3      176.83      175.42      3.23 o
   6   3   3      339.09      337.60      7.51 o
   7   3   3      976.27      966.03     13.14 o
   8   3   3      348.79      346.64      7.42 o
   9   3   3      196.37      201.70      5.62 o
  10   3   3      203.65      222.28     15.68 o
  -8   4   3        0.11        0.87      2.08 o
  -7   4   3       73.68       68.50      4.90 o
  -6   4   3        9.93       10.61      2.29 o
  -5   4   3       44.51       45.05      3.56 o
  -4   4   3      230.68      216.56      6.52 o
  -3   4   3      132.50      118.28      4.30 o
  -2   4   3        0.04        0.98      0.87 o
  -1   4   3        0.04        0.59      0.47 o
   0   4   3       19.04       21.96      0.99 o
   1   4   3      325.89      298.92     20.91 o
   2   4   3       10.51       10.64      0.88 o
   3   4   3     1308.63     1396.02     34.70 o
   4   4   3       52.53       69.28      1.91 o
   5   4   3     1231.07     1243.28     24.55 o
   6   4   3       34.42       33.07      1.82 o
   7   4   3      770.45      745.34     14.13 o
   8   4   3       49.83       47.29      2.79 o
   9   4   3        2.12        5.46      2.07 o
  10   4   3       27.15       30.08      3.78 o
  -8   5   3        5.99        3.77      2.39 o
  -7   5   3      184.23      174.24      7.48 o
  -6   5   3       49.23       38.70      4.92 o
  -5   5   3       11.54       11.07      2.43 o
  -4   5   3       25.75       22.72      2.59 o
  -3   5   3      175.73      167.61      5.39 o
  -2   5   3        0.05       -0.40      0.89 o
  -1   5   3      347.36      322.77      6.51 o
   0   5   3       22.98       18.14      1.04 o
   1   5   3      652.28      613.70      9.62 o
   2   5   3       22.45       20.19      1.52 o
   3   5   3      186.09      204.08      5.60 o
   4   5   3       46.87       53.77      1.68 o
   5   5   3       82.81       80.00      2.19 o
   6   5   3       49.53       51.07      2.03 o
   7   5   3      348.05      358.83      6.92 o
   8   5   3       44.22       39.67      2.39 o
   9   5   3       93.77      100.97      4.49 o
  10   5   3       89.24       94.01      5.86 o
  -7   6   3       15.37       14.60      3.13 o
  -6   6   3       16.96       20.61      3.13 o
  -5   6   3      208.30      205.67     14.33 o
  -4   6   3      171.46      161.25      6.12 o
  -3   6   3      363.58      339.18      7.87 o
  -2   6   3      251.65      263.30      6.47 o
  -1   6   3      167.61      158.33      2.73 o
   0   6   3        9.34        9.63      0.90 o
   1   6   3       70.33       72.51      2.51 o
   2   6   3      364.61      344.26      8.34 o
   3   6   3       19.67       19.67      1.49 o
   4   6   3      268.05      249.44      4.64 o
   5   6   3       74.52       76.60      2.24 o
   6   6   3      386.20      402.62      5.12 o
   7   6   3       36.67       36.59      2.18 o
   8   6   3       10.40       14.09      1.71 o
   9   6   3        4.58        9.60      2.69 o
  -7   7   3        0.26       -1.13      1.98 o
  -6   7   3      134.46      136.43      6.83 o
  -5   7   3      127.59      129.22      6.28 o
  -4   7   3      261.17      264.33     10.02 o
  -3   7   3       52.25       53.44      3.73 o
  -2   7   3      310.08      319.31      7.51 o
  -1   7   3     1599.93     1672.19      9.47 o
   0   7   3       52.15       39.43      1.69 o
   1   7   3       13.55       13.78      1.16 o
   2   7   3     1213.13     1207.12     14.44 o
   3   7   3        0.09        1.67      0.55 o
   4   7   3       59.68       71.40      2.37 o
   5   7   3      132.46      139.48      3.41 o
   6   7   3      151.05      148.35      3.30 o
   7   7   3      201.43      204.66      4.74 o
   8   7   3      175.91      173.96      7.17 o
   9   7   3      105.17      118.01      6.52 o
  -6   8   3       68.14       70.10      5.34 o
  -5   8   3       76.06       80.84      5.38 o
  -4   8   3      264.19      250.46      8.26 o
  -3   8   3        0.51       -0.30      1.54 o
  -2   8   3        6.21        6.07      2.46 o
  -1   8   3       19.42       20.61      1.41 o
   0   8   3      205.49      196.32      3.73 o
   1   8   3      106.26       99.03      2.75 o
   2   8   3       83.96       81.55      2.92 o
   3   8   3      173.40      170.28      3.47 o
   4   8   3        2.31        2.31      0.77 o
   5   8   3      203.45      193.59      4.01 o
   6   8   3        0.03        0.66      1.16 o
   7   8   3       56.47       58.17      3.27 o
   8   8   3        4.01        4.58      2.38 o
   9   8   3       17.87       21.99      3.60 o
  -6   9   3        5.36        6.50      2.94 o
  -5   9   3       49.26       49.40      4.65 o
  -4   9   3      285.75      270.85      8.98 o
  -3   9   3       98.16       84.51      4.99 o
  -2   9   3      182.44      182.82      6.51 o
  -1   9   3       16.74       14.26      1.86 o
   0   9   3      258.37      245.92      4.34 o
   1   9   3       52.76       50.91      2.22 o
   2   9   3        0.79        0.60      0.81 o
   3   9   3       43.11       46.17      3.64 o
   4   9   3       88.08      102.97      4.64 o
   5   9   3        0.04       -0.02      1.04 o
   6   9   3        3.57        2.98      1.45 o
   7   9   3        8.32        7.59      1.82 o
   8   9   3        8.27       11.56      2.98 o
   9   9   3       44.84       46.46      4.87 o
  -5  10   3       28.43       29.71      4.08 o
  -4  10   3      272.96      277.88      9.62 o
  -3  10   3        3.93        5.49      2.33 o
  -2  10   3       89.51       96.36      7.38 o
  -1  10   3       19.24       19.81      2.21 o
   0  10   3        3.25        3.32      1.34 o
   1  10   3        3.09        2.65      1.01 o
   2  10   3       38.65       45.06      3.53 o
   3  10   3       81.47       78.98      4.47 o
   4  10   3      190.95      184.75      6.53 o
   5  10   3       18.11       15.36      3.75 o
   6  10   3       35.52       41.05      3.08 o
   7  10   3       55.97       54.10      4.83 o
   8  10   3       70.60       70.80      5.61 o
  -4  11   3       89.43       85.32      6.03 o
  -3  11   3      165.92      169.61      7.54 o
  -2  11   3       66.49       68.13      4.92 o
  -1  11   3       32.09       32.92      2.83 o
   0  11   3       43.01       43.10      2.99 o
   1  11   3      128.95      122.99      5.78 o
   2  11   3        0.14        1.50      1.39 o
   3  11   3        0.13       -0.03      1.33 o
   4  11   3        1.15        0.32      1.68 o
   5  11   3       13.61       14.17      3.81 o
   6  11   3      187.70      201.45     11.81 o
   7  11   3       53.84       56.82      7.01 o
  -3  12   3       38.73       41.51      4.54 o
  -2  12   3       26.41       31.03      3.80 o
  -1  12   3        8.36        9.17      2.69 o
   0  12   3        4.70        3.67      3.63 o
   1  12   3       22.47       22.74      3.21 o
   2  12   3       75.64       73.36      5.13 o
   3  12   3       77.93       71.35      9.29 o
   4  12   3       31.33       33.44      3.75 o
   5  12   3       27.72       27.72      3.94 o
   6  12   3       12.92       10.21      4.30 o
  -1  13   3       93.81       91.38      9.22 o
   0  13   3        6.49        4.76      2.65 o
   1  13   3       82.84       90.93      5.82 o
   2  13   3        7.38        8.79      2.78 o
   3  13   3        1.88        2.50      2.50 o
   4  13   3       30.59       33.93      3.97 o
   5  13   3        5.51        4.27      4.30 o
  -4 -11   4       85.30       80.55     11.01 o
  -3 -11   4       10.55       12.37      3.04 o
  -2 -11   4       30.86       32.11      3.95 o
  -1 -11   4        6.57        5.87      2.43 o
   0 -11   4        2.16        1.23      3.44 o
   1 -11   4        1.18        5.17      4.06 o
   2 -11   4        6.89        4.67      4.30 o
  -5 -10   4       62.34       68.26      5.22 o
  -4 -10   4        0.50        0.41      1.87 o
  -3 -10   4       61.08       58.59      4.64 o
  -2 -10   4       31.99       31.39      3.66 o
  -1 -10   4       72.19       81.22      4.97 o
   0 -10   4        0.29       -0.61      2.58 o
   1 -10   4       74.13       73.54      7.63 o
   2 -10   4        0.42        0.49      2.95 o
   3 -10   4        5.98        8.12      4.30 o
  -6  -9   4       11.34        8.28      2.80 o
  -5  -9   4      240.25      233.69     11.25 o
  -4  -9   4      109.99      105.34      5.78 o
  -3  -9   4       86.42       87.21      5.22 o
  -2  -9   4       73.42       75.28      4.76 o
  -1  -9   4       59.04       54.66      4.03 o
   0  -9   4       25.53       21.20      2.78 o
   1  -9   4        0.38       -1.35      2.83 o
   2  -9   4       43.06       44.38      3.69 o
   3  -9   4        0.70        1.23      2.89 o
   4  -9   4      155.05      160.91      7.30 o
   5  -9   4        4.15        4.36      2.54 o
  -7  -8   4        0.50        1.57      1.99 o
  -6  -8   4       54.94       58.59      4.78 o
  -5  -8   4       63.18       62.49      5.47 o
  -4  -8   4        1.23        0.97      1.56 o
  -3  -8   4       31.65       28.38      3.17 o
  -2  -8   4      144.43      148.37      6.58 o
  -1  -8   4        7.46        7.68      2.04 o
   0  -8   4      704.35      673.48     11.31 o
   1  -8   4      158.85      166.83      3.82 o
   2  -8   4      193.01      182.39      6.52 o
   3  -8   4        9.05        7.76      2.27 o
   4  -8   4      395.20      401.22     12.48 o
   5  -8   4       18.86       24.04      3.51 o
   6  -8   4        4.38        6.46      2.87 o
  -8  -7   4       14.96       12.32      3.06 o
  -7  -7   4       35.97       34.02      3.87 o
  -6  -7   4      456.37      448.25     11.30 o
  -5  -7   4      475.98      455.09     18.20 o
  -4  -7   4       96.90       88.83      4.82 o
  -3  -7   4      113.43      114.22      6.27 o
  -2  -7   4       86.87       89.78      4.52 o
  -1  -7   4      171.95      169.90      7.13 o
   0  -7   4       52.28       49.07      2.44 o
   1  -7   4        2.96        0.64      0.67 o
   2  -7   4       18.56       16.80      3.12 o
   3  -7   4       50.56       48.92      3.75 o
   4  -7   4        0.00        0.27      1.66 o
   5  -7   4       56.10       64.63      4.86 o
   6  -7   4        1.64        3.32      2.30 o
  -8  -6   4        0.04       -1.12      1.59 o
  -7  -6   4      231.33      214.61     11.19 o
  -6  -6   4       55.36       45.38      5.66 o
  -5  -6   4      255.94      258.39     11.07 o
  -4  -6   4       69.23       79.08      6.15 o
  -3  -6   4        5.85        6.66      1.87 o
  -2  -6   4       11.94       11.24      1.98 o
  -1  -6   4     1304.34     1374.99     32.17 o
   0  -6   4       52.97       52.89      3.24 o
   1  -6   4     1578.97     1524.70     31.92 o
   2  -6   4      113.24      106.30      3.17 o
   3  -6   4       90.89       93.77      3.31 o
   4  -6   4        6.61        8.44      2.22 o
   5  -6   4        2.17        1.22      1.91 o
   6  -6   4        0.29        0.84      1.82 o
   7  -6   4       61.36       69.67      5.43 o
  -8  -5   4       12.05       15.87      4.18 o
  -7  -5   4       59.36       57.06      6.27 o
  -6  -5   4        2.72        4.06      2.71 o
  -5  -5   4       74.62       68.99      5.90 o
  -4  -5   4      119.54      107.61      6.76 o
  -3  -5   4       65.36       63.09      5.17 o
  -2  -5   4      121.23      116.34      6.52 o
  -1  -5   4      113.74      102.71      1.88 o
   0  -5   4       12.76       13.22      1.34 o
   1  -5   4       55.30       57.37      2.00 o
   2  -5   4       17.87       19.10      1.26 o
   3  -5   4        0.74        1.17      0.97 o
   4  -5   4      118.24      124.40      4.25 o
   5  -5   4       22.49       21.28      4.18 o
   6  -5   4      303.67      298.34      8.91 o
   7  -5   4       28.93       25.27      3.61 o
   8  -5   4       48.43       45.75      4.65 o
  -9  -4   4       54.34       61.37      7.26 o
  -8  -4   4      280.33      280.65     13.04 o
  -7  -4   4        2.64        3.81      2.83 o
  -6  -4   4       51.06       57.19      5.66 o
  -5  -4   4       51.55       51.48      2.63 o
  -4  -4   4      255.48      273.63     12.24 o
  -3  -4   4     1203.62     1308.19     11.94 o
  -2  -4   4      193.92      185.09      7.50 o
  -1  -4   4       38.35       37.04      1.85 o
   0  -4   4     9064.67     9295.48    191.12 o
   1  -4   4     6383.97     6487.74     76.24 o
   2  -4   4      308.72      286.68      5.33 o
   3  -4   4       63.03       60.54      2.69 o
   4  -4   4      554.69      538.12      7.01 o
   5  -4   4       33.13       36.32      2.57 o
   6  -4   4       53.26       51.55      4.80 o
   7  -4   4        2.84        4.78      2.26 o
   8  -4   4        6.83        8.11      2.68 o
  -9  -3   4      132.24      140.69     10.08 o
  -8  -3   4        1.63       -1.35      2.34 o
  -7  -3   4      311.83      287.18     11.99 o
  -6  -3   4      313.02      330.91      7.27 o
  -5  -3   4      426.98      417.14      8.92 o
  -4  -3   4      621.07      625.08      7.94 o
  -3  -3   4      334.67      327.72      4.47 o
  -2  -3   4      342.87      366.87      3.55 o
  -1  -3   4       60.77       61.76      2.02 o
   0  -3   4       42.17       43.04      1.59 o
   1  -3   4       83.01       76.21      2.99 o
   2  -3   4      500.93      528.95      4.80 o
   3  -3   4      614.41      619.14     13.66 o
   4  -3   4      316.70      324.76      4.40 o
   5  -3   4      780.50      782.06     14.45 o
   6  -3   4        7.59       10.52      4.00 o
   7  -3   4      173.27      167.59      6.78 o
   8  -3   4       17.77       15.06      2.91 o
   9  -3   4        1.04        0.25      2.26 o
  -9  -2   4       32.67       44.15      6.27 o
  -8  -2   4       18.49        7.80      8.55 o
  -7  -2   4        3.91        6.57      1.52 o
  -6  -2   4        0.21        0.15      0.97 o
  -5  -2   4       33.23       32.17      2.77 o
  -4  -2   4       12.39        8.20      1.27 o
  -3  -2   4       52.56       41.89      2.09 o
  -2  -2   4      106.32      102.80      2.18 o
  -1  -2   4       70.54       75.80      2.74 o
   0  -2   4       55.58       82.89      2.02 o
   1  -2   4        5.06        1.85      0.76 o
   2  -2   4      616.91      618.32     11.48 o
   3  -2   4       22.46       19.60      1.71 o
   4  -2   4       31.13       29.58      1.50 o
   5  -2   4       16.43       18.21      1.39 o
   6  -2   4      260.17      265.35      5.61 o
   7  -2   4       87.59       78.39      4.77 o
   8  -2   4       45.55       46.43      4.21 o
   9  -2   4      123.37      145.36      7.16 o
  -9  -1   4        0.00       -0.64      1.73 o
  -8  -1   4        0.80        0.76      1.69 o
  -7  -1   4        1.77        1.24      1.23 o
  -6  -1   4       23.53       29.00      2.14 o
  -5  -1   4      342.38      362.13      5.96 o
  -4  -1   4      409.25      387.65     10.70 o
  -3  -1   4     1308.02     1346.51     34.01 o
  -2  -1   4     1065.51     1140.71     17.16 o
  -1  -1   4      246.87      249.87      3.89 o
   0  -1   4       42.82       33.27      8.33 o
   1  -1   4       63.88       60.02      1.58 o
   2  -1   4      158.57      161.38      2.28 o
   3  -1   4      194.55      197.93      3.25 o
   4  -1   4      132.69       80.18     27.85 o
   5  -1   4      181.61      188.61      3.01 o
   6  -1   4      172.66      190.33      4.57 o
   7  -1   4      312.73      315.60      6.29 o
   8  -1   4        1.50        1.26      1.87 o
   9  -1   4       28.79       32.65      3.80 o
  -9   0   4       15.78       24.41      3.48 o
  -8   0   4      142.94      146.39      6.51 o
  -7   0   4        1.85        0.20      1.45 o
  -6   0   4      158.67      182.86      4.48 o
  -5   0   4        0.44       -0.19      0.80 o
  -4   0   4        0.74        1.51      0.80 o
  -3   0   4      890.40      994.43     28.16 o
  -2   0   4      617.31      607.33     12.53 o
  -1   0   4     1628.55     1691.37     21.30 o
   0   0   4     7133.96     7211.90    157.67 o
   1   0   4      412.53      439.38     12.71 o
   2   0   4    10292.59     9995.98    220.24 o
   3   0   4     2047.54     2000.57     39.11 o
   4   0   4        0.66        0.47      0.43 o
   5   0   4       41.44       44.36      1.66 o
   6   0   4       85.43       92.83      3.23 o
   7   0   4      245.59      250.05      8.82 o
   8   0   4      194.61      191.29      6.79 o
   9   0   4        2.37        2.91      2.08 o
  -9   1   4        3.99        5.83      2.07 o
  -8   1   4       15.81       18.44      2.43 o
  -7   1   4       20.26       23.22      3.00 o
  -6   1   4       27.01       29.76      2.38 o
  -5   1   4       48.79       55.62      2.39 o
  -4   1   4      163.04      161.58      3.29 o
  -3   1   4      889.16      939.51     16.85 o
  -2   1   4       21.16       18.15      1.48 o
  -1   1   4      433.72      451.99      4.49 o
   0   1   4       43.89       40.51      1.41 o
   1   1   4      136.99      145.41      2.56 o
   2   1   4      201.60      195.47      2.37 o
   3   1   4     1047.87     1045.53     20.07 o
   4   1   4      181.72      181.01      5.57 o
   5   1   4      652.39      643.87     12.93 o
   6   1   4       51.24       50.78      2.06 o
   7   1   4        2.09        0.87      0.94 o
   8   1   4       57.54       55.94      3.12 o
   9   1   4        6.88        9.36      2.47 o
  10   1   4       40.55       38.00      6.15 o
  -9   2   4      139.51      147.65      7.43 o
  -8   2   4       22.00       23.69      3.39 o
  -7   2   4        7.63       13.95      2.20 o
  -6   2   4      227.73      214.99      6.95 o
  -5   2   4       62.04       66.99      2.47 o
  -4   2   4        4.18        3.12      0.94 o
  -3   2   4      176.10      164.70      2.55 o
  -2   2   4      161.65      177.47      3.11 o
  -1   2   4      677.66      767.25     11.52 o
   0   2   4      342.77      330.46      3.09 o
   1   2   4     1325.27     1485.94     29.40 o
   2   2   4      158.58      173.54      2.54 o
   3   2   4     2294.91     2505.36     60.20 o
   4   2   4      459.62      522.77     11.60 o
   5   2   4       12.80       15.60      1.28 o
   6   2   4      797.73      800.37     17.06 o
   7   2   4       84.61       80.32      2.77 o
   8   2   4      252.42      249.15      5.27 o
   9   2   4       29.31       25.21      4.92 o
  10   2   4      258.37      273.89     13.77 o
  -8   3   4        0.02       -0.44      1.68 o
  -7   3   4      238.96      224.20     10.52 o
  -6   3   4       66.50       76.62      4.52 o
  -5   3   4     1111.93     1030.10     22.75 o
  -4   3   4      206.12      208.81      3.53 o
  -3   3   4     1592.58     1644.51     22.43 o
  -2   3   4       33.44       39.31      1.55 o
  -1   3   4      399.49      405.01      5.46 o
   0   3   4       60.19       58.36      1.51 o
   1   3   4      444.07      444.71     10.48 o
   2   3   4       23.04       23.55      1.11 o
   3   3   4     1518.79     1603.76     32.54 o
   4   3   4      260.65      237.19      6.04 o
   5   3   4      163.19      172.75      3.06 o
   6   3   4        3.63        4.81      1.15 o
   7   3   4      288.12      282.79      8.67 o
   8   3   4       34.34       33.86      2.20 o
   9   3   4       18.63       19.31      4.43 o
  10   3   4      142.49      156.44     10.45 o
  -8   4   4       16.16       20.28      3.48 o
  -7   4   4        2.04       -1.50      1.63 o
  -6   4   4       42.34       36.17      3.48 o
  -5   4   4       20.91       23.04      2.78 o
  -4   4   4      496.93      490.14      8.16 o
  -3   4   4      206.98      214.51      3.22 o
  -2   4   4     1948.65     1982.40     42.44 o
  -1   4   4     1652.38     1907.52     28.51 o
   0   4   4     3494.15     3614.02     48.13 o
   1   4   4      102.58      119.63      2.21 o
   2   4   4      223.67      197.38      4.58 o
   3   4   4     1291.36     1459.87     34.10 o
   4   4   4      193.09      239.84      5.82 o
   5   4   4      583.74      589.15     16.58 o
   6   4   4        7.57        8.52      1.28 o
   7   4   4      242.62      231.73      5.63 o
   8   4   4        6.40        4.15      1.80 o
   9   4   4        8.81        7.22      2.24 o
  10   4   4       11.29        9.02      3.94 o
  -8   5   4        0.06        0.10      2.12 o
  -7   5   4        0.13        2.52      2.00 o
  -6   5   4       72.15       57.29      4.45 o
  -5   5   4      749.26      708.37     13.28 o
  -4   5   4      129.52      114.20      5.00 o
  -3   5   4      563.67      535.97      9.48 o
  -2   5   4       30.88       29.11      1.61 o
  -1   5   4      933.79      947.17     18.53 o
   0   5   4      176.54      185.24      3.38 o
   1   5   4      110.84      106.19      3.07 o
   2   5   4       83.83       89.57      1.88 o
   3   5   4     1935.53     1928.02     37.44 o
   4   5   4        9.66       12.43      0.98 o
   5   5   4     1529.34     1574.94     30.87 o
   6   5   4        2.91        2.61      0.89 o
   7   5   4      444.38      453.45     10.17 o
   8   5   4        5.08        6.40      1.70 o
   9   5   4       20.38       23.26      2.58 o
  10   5   4        0.56        2.93      2.30 o
  -7   6   4       47.90       50.22      4.74 o
  -6   6   4        7.92        7.50      2.43 o
  -5   6   4       20.16       16.58      2.80 o
  -4   6   4       34.54       38.23      3.39 o
  -3   6   4        2.57        4.60      1.68 o
  -2   6   4       10.63       10.00      1.73 o
  -1   6   4     1050.68     1079.29     12.14 o
   0   6   4      628.08      632.62     10.45 o
   1   6   4      776.42      801.11     11.34 o
   2   6   4      131.61      137.79      2.48 o
   3   6   4      411.24      388.31      8.82 o
   4   6   4       65.45       69.47      2.66 o
   5   6   4        0.51        0.05      0.70 o
   6   6   4      245.92      236.99      5.36 o
   7   6   4      181.44      188.34      5.20 o
   8   6   4      290.87      285.65      6.86 o
   9   6   4       41.41       43.41      3.31 o
  10   6   4       39.20       42.16      4.39 o
  -7   7   4       67.48       64.53      5.34 o
  -6   7   4       27.95       25.31      3.59 o
  -5   7   4      101.15      110.10      5.95 o
  -4   7   4        0.04        1.55      1.91 o
  -3   7   4      273.75      262.49      7.52 o
  -2   7   4        0.09       -1.04      1.18 o
  -1   7   4       37.90       38.36      1.65 o
   0   7   4       14.62       14.07      1.20 o
   1   7   4       65.42       65.37      2.16 o
   2   7   4      114.61      109.01      2.73 o
   3   7   4      328.98      333.68      4.98 o
   4   7   4      295.09      295.18      7.62 o
   5   7   4      170.55      164.55      4.70 o
   6   7   4      172.36      168.03      3.47 o
   7   7   4        6.40        6.85      1.68 o
   8   7   4       10.41        9.55      2.71 o
   9   7   4        5.79        6.88      2.60 o
  -6   8   4        0.01        0.86      2.09 o
  -5   8   4        7.39        9.37      2.66 o
  -4   8   4      826.00      819.21     14.65 o
  -3   8   4      585.88      561.79     13.28 o
  -2   8   4      312.26      311.70      8.04 o
  -1   8   4        0.29        1.80      0.75 o
   0   8   4     2449.34     2500.39     27.75 o
   1   8   4      417.54      416.73      5.34 o
   2   8   4      328.70      334.34      4.81 o
   3   8   4       52.02       54.66      2.02 o
   4   8   4       19.27       17.40      1.37 o
   5   8   4        0.44       -0.18      0.74 o
   6   8   4        1.85        0.16      0.95 o
   7   8   4        4.85        6.21      2.34 o
   8   8   4       35.88       35.14      5.17 o
   9   8   4       60.57       59.36      5.13 o
  -6   9   4       22.98       28.50      4.12 o
  -5   9   4       18.99       19.22      3.43 o
  -4   9   4       56.62       66.13      4.95 o
  -3   9   4      125.78      131.59      6.12 o
  -2   9   4        0.86       -0.01      1.91 o
  -1   9   4       42.78       43.29      3.94 o
   0   9   4        7.05        7.57      1.18 o
   1   9   4       10.53        8.20      1.19 o
   2   9   4       24.22       23.35      1.67 o
   3   9   4      173.14      163.16      6.59 o
   4   9   4        1.16        0.38      0.80 o
   5   9   4      280.67      284.29      9.06 o
   6   9   4       46.46       47.31      2.97 o
   7   9   4       81.82       79.54      5.39 o
   8   9   4       38.66       36.74      4.11 o
   9   9   4        7.09        7.91      2.94 o
  -5  10   4        8.38        4.75      2.59 o
  -4  10   4      161.48      160.17     10.21 o
  -3  10   4        2.05        1.71      2.07 o
  -2  10   4        0.33        1.38      3.26 o
  -1  10   4       50.50       54.45      3.24 o
   0  10   4       28.67       26.47      2.33 o
   1  10   4       36.32       34.94      2.06 o
   2  10   4       55.44       56.24      2.46 o
   3  10   4        1.44        1.02      1.01 o
   4  10   4        0.64        0.11      0.92 o
   5  10   4       89.56       84.89      3.92 o
   6  10   4        8.72        8.67      1.88 o
   7  10   4       20.52       18.25      4.00 o
   8  10   4        4.12        5.00      2.72 o
  -4  11   4       23.07       29.11      5.35 o
  -3  11   4       47.45       46.69      4.51 o
  -2  11   4       82.70       80.92      5.78 o
  -1  11   4        3.74        4.50      1.70 o
   0  11   4        0.10       -0.42      1.28 o
   1  11   4       30.74       32.70      2.53 o
   2  11   4       72.58       76.90      3.75 o
   3  11   4       53.18       54.63      3.27 o
   4  11   4      134.90      132.30      5.83 o
   5  11   4        0.48        0.26      1.48 o
   6  11   4      118.82      114.50      8.98 o
   7  11   4        0.22        0.90      2.15 o
  -3  12   4        0.41       -0.84      2.21 o
  -2  12   4       51.96       56.22      4.85 o
  -1  12   4       23.07       25.58      2.73 o
   0  12   4       35.70       34.55      3.75 o
   1  12   4        2.13        0.60      2.08 o
   2  12   4      601.53      604.85     16.79 o
   3  12   4      387.83      377.46     10.58 o
   4  12   4        0.18       -1.37      1.77 o
   5  12   4        6.01        4.40      3.51 o
   6  12   4       18.67       10.58      4.30 o
  -1  13   4        0.44        1.35      3.81 o
   0  13   4        1.64        1.43      2.43 o
   1  13   4        2.09        1.46      2.34 o
   2  13   4        3.14        2.93      2.39 o
   3  13   4       12.59        8.08      2.83 o
   4  13   4       13.04       10.52      2.83 o
   5  13   4        0.18        2.83      3.57 o
  -3 -11   5        7.45       10.62      3.04 o
  -2 -11   5       13.04       15.35      3.25 o
  -1 -11   5        0.07        1.23      3.20 o
   0 -11   5       45.02       46.37      7.01 o
   1 -11   5       11.42       16.23      5.04 o
  -5 -10   5        9.08        7.56      2.77 o
  -4 -10   5       24.76       23.71      4.37 o
  -3 -10   5       63.76       63.60      6.27 o
  -2 -10   5        0.86        0.75      1.82 o
  -1 -10   5       11.64       10.84      3.44 o
   0 -10   5        4.36        5.90      3.81 o
   1 -10   5        4.26        7.75      4.06 o
   2 -10   5        4.99        4.55      3.81 o
   3 -10   5        4.83        8.12      4.30 o
  -6  -9   5        6.61        3.92      2.48 o
  -5  -9   5       23.56       24.66      3.65 o
  -4  -9   5        9.26        6.76      2.43 o
  -3  -9   5      107.19      108.67      6.15 o
  -2  -9   5       14.43       19.25      3.00 o
  -1  -9   5      214.02      220.53     12.42 o
   0  -9   5      114.35      112.50      8.18 o
   1  -9   5       26.53       25.83      5.17 o
   2  -9   5       47.39       45.87      6.52 o
   3  -9   5       14.14       10.58      4.30 o
   4  -9   5       81.53       81.32      5.55 o
  -7  -8   5        3.18        3.29      2.29 o
  -6  -8   5       49.67       49.85      4.52 o
  -5  -8   5       20.09       17.90      4.18 o
  -4  -8   5       63.94       65.06      4.65 o
  -3  -8   5      217.91      201.39     10.02 o
  -2  -8   5      106.70      110.74      5.37 o
  -1  -8   5       89.37       83.45      4.66 o
   0  -8   5        2.58        4.58      1.89 o
   1  -8   5        2.43       -0.12      2.58 o
   2  -8   5       84.83       86.19     10.02 o
   3  -8   5        5.19        4.80      3.20 o
   4  -8   5      186.57      178.07      7.42 o
   5  -8   5        0.17        0.70      2.12 o
  -7  -7   5        2.66        2.46      2.12 o
  -6  -7   5      131.72      126.91      7.38 o
  -5  -7   5      159.43      153.91      6.69 o
  -4  -7   5        7.30        7.75      2.26 o
  -3  -7   5      327.62      295.82      8.30 o
  -2  -7   5       27.49       29.14      2.91 o
  -1  -7   5        8.95        6.08      1.86 o
   0  -7   5      659.56      645.96      7.67 o
   1  -7   5      890.86      887.49     15.47 o
   2  -7   5       76.96       88.91      3.51 o
   3  -7   5       59.95       60.92      4.16 o
   4  -7   5      114.19      105.07      5.58 o
   5  -7   5       32.98       30.50      5.23 o
   6  -7   5        0.35       -1.19      2.12 o
  -8  -6   5       45.74       54.65      6.70 o
  -7  -6   5        8.67        7.26      3.44 o
  -6  -6   5       54.17       46.24      5.66 o
  -5  -6   5       30.36       30.25      4.67 o
  -4  -6   5      421.09      389.00     13.41 o
  -3  -6   5      641.02      616.28     16.23 o
  -2  -6   5       37.11       38.05      4.73 o
  -1  -6   5      213.13      201.30      6.17 o
   0  -6   5        1.39        0.34      1.06 o
   1  -6   5        3.93        2.84      1.04 o
   2  -6   5       22.51       19.88      3.89 o
   3  -6   5      188.93      184.57      5.89 o
   4  -6   5        3.23        6.06      2.15 o
   5  -6   5      154.41      157.94      6.69 o
   6  -6   5        0.48        0.01      2.21 o
   7  -6   5       24.82       30.31      4.17 o
  -8  -5   5       29.57       29.89      5.41 o
  -7  -5   5      115.79      116.84      8.73 o
  -6  -5   5       11.81       10.70      3.57 o
  -5  -5   5       77.04       77.11      6.52 o
  -4  -5   5        4.98        3.69      2.34 o
  -3  -5   5       88.15       76.99      5.90 o
  -2  -5   5      341.23      340.18     11.31 o
  -1  -5   5      568.73      535.01     20.27 o
   0  -5   5      220.90      219.17      4.90 o
   1  -5   5     1269.61     1247.74      8.61 o
   2  -5   5       34.62       33.35      8.80 o
   3  -5   5      925.30      887.78      9.55 o
   4  -5   5       57.88       63.35      5.04 o
   5  -5   5        1.35       -0.15      1.69 o
   6  -5   5        0.02        0.32      1.80 o
   7  -5   5      214.01      215.15      8.38 o
  -8  -4   5        3.34       -0.12      2.46 o
  -7  -4   5      119.09      120.65      8.61 o
  -6  -4   5       29.86       29.52      4.43 o
  -5  -4   5      154.04      152.26      8.36 o
  -4  -4   5      113.46      124.79      5.60 o
  -3  -4   5        5.55        4.89      0.68 o
  -2  -4   5       51.18       53.20      1.51 o
  -1  -4   5        0.10       -0.31      0.57 o
   0  -4   5       53.72       50.20      2.68 o
   1  -4   5        0.23       -0.65      0.65 o
   2  -4   5       55.60       55.57      2.12 o
   3  -4   5        0.01        0.25      0.90 o
   4  -4   5      387.42      373.79      8.11 o
   5  -4   5       10.79        9.04      2.17 o
   6  -4   5       66.42       75.75      4.83 o
   7  -4   5       89.33       92.46      5.48 o
   8  -4   5       76.97       77.03      5.51 o
  -8  -3   5      232.47      213.13     11.56 o
  -7  -3   5       16.49       15.87      3.94 o
  -6  -3   5      164.57      155.22      5.25 o
  -5  -3   5        1.39        2.74      1.48 o
  -4  -3   5        1.17        0.49      0.85 o
  -3  -3   5     1322.92     1427.59     52.02 o
  -2  -3   5     3030.69     3198.46     38.00 o
  -1  -3   5      458.47      472.77     10.06 o
   0  -3   5      486.05      461.59      6.53 o
   1  -3   5     1967.95     2020.30     32.47 o
   2  -3   5      246.65      269.20      4.35 o
   3  -3   5      139.65      141.78      4.69 o
   4  -3   5        0.38        0.84      0.79 o
   5  -3   5       16.11       15.39      1.42 o
   6  -3   5      334.12      357.90      8.98 o
   7  -3   5      285.36      298.93      8.85 o
   8  -3   5        0.63       -1.42      1.73 o
  -9  -2   5        0.48        0.37      2.95 o
  -8  -2   5       16.98       16.23      4.18 o
  -7  -2   5       17.12       22.08      2.95 o
  -6  -2   5      336.42      318.81     13.65 o
  -5  -2   5      751.37      719.20     10.37 o
  -4  -2   5      284.82      281.13     17.46 o
  -3  -2   5      690.06      679.88     36.90 o
  -2  -2   5     1319.18     1312.91     11.07 o
  -1  -2   5      430.78      418.75      9.48 o
   0  -2   5      131.96      130.31      3.84 o
   1  -2   5      219.31      210.96      3.73 o
   2  -2   5      133.18      137.54      3.90 o
   3  -2   5      832.21      830.21      8.70 o
   4  -2   5      241.91      227.06     14.19 o
   5  -2   5      738.80      730.85      8.45 o
   6  -2   5      171.67      187.86      3.98 o
   7  -2   5      618.81      602.20     26.81 o
   8  -2   5        0.52        3.47      2.07 o
   9  -2   5       45.60       50.85      4.72 o
  -9  -1   5       19.48       15.99      4.55 o
  -8  -1   5        5.81        4.63      2.08 o
  -7  -1   5      287.71      269.75     11.68 o
  -6  -1   5       27.20       23.52      2.57 o
  -5  -1   5       23.51       14.09      8.24 o
  -4  -1   5       31.25       23.49      3.81 o
  -3  -1   5       98.42      104.39      3.75 o
  -2  -1   5      220.66      227.52      4.58 o
  -1  -1   5     1436.84     1435.16     35.91 o
   0  -1   5     1831.94     1652.54    240.05 o
   1  -1   5      674.51      640.82     16.59 o
   2  -1   5      836.87      853.91     13.87 o
   3  -1   5        0.80        6.94      0.87 o
   4  -1   5        3.60        2.42      0.74 o
   5  -1   5        1.51        1.50      1.02 o
   6  -1   5      194.88      202.79      4.92 o
   7  -1   5      620.94      647.96     24.54 o
   8  -1   5      145.63      148.42      6.34 o
   9  -1   5       13.23       18.22      3.19 o
  -9   0   5        0.03       -0.13      1.87 o
  -8   0   5       14.01       15.16      3.63 o
  -7   0   5      337.92      318.80      8.80 o
  -6   0   5      110.21       91.46      4.60 o
  -5   0   5      246.34      247.73      6.58 o
  -4   0   5       76.30       73.61      3.47 o
  -3   0   5       26.20       20.66      1.87 o
  -2   0   5       76.71       74.76      2.10 o
  -1   0   5       11.14       10.15      0.99 o
   0   0   5      112.80      118.09      4.18 o
   1   0   5        5.14        6.62      0.78 o
   2   0   5      483.59      514.32      9.81 o
   3   0   5       38.05       40.62      1.16 o
   4   0   5     1420.46     1405.79     24.32 o
   5   0   5       29.53       28.50      1.24 o
   6   0   5     1306.20     1342.38     26.61 o
   7   0   5      206.91      211.15      6.15 o
   8   0   5      106.66      112.38      5.37 o
   9   0   5        0.02       -2.21      2.21 o
  -8   1   5      162.11      153.98      6.96 o
  -7   1   5       55.18       48.30      3.82 o
  -6   1   5      161.34      139.00      5.64 o
  -5   1   5        8.76        8.59      1.82 o
  -4   1   5       77.34       76.40      3.51 o
  -3   1   5       27.98       33.26      2.30 o
  -2   1   5      460.04      501.20      9.78 o
  -1   1   5       54.97       35.58      1.56 o
   0   1   5     3208.21     3203.36     44.41 o
   1   1   5      962.01     1039.14     17.66 o
   2   1   5      601.01      657.88     15.16 o
   3   1   5      720.81      826.16     17.46 o
   4   1   5     1986.80     2121.01     38.54 o
   5   1   5       87.23       90.16      2.59 o
   6   1   5       56.73       57.64      2.14 o
   7   1   5      931.40      974.47     26.52 o
   8   1   5      112.47      118.25      5.96 o
   9   1   5      274.23      263.80     12.91 o
  10   1   5       90.20       88.43      8.61 o
  -8   2   5        6.62       10.78      2.27 o
  -7   2   5      107.38       97.78      4.44 o
  -6   2   5        0.18        1.23      1.57 o
  -5   2   5      106.18      118.74      5.17 o
  -4   2   5      546.64      532.57     19.55 o
  -3   2   5      519.32      492.39     11.50 o
  -2   2   5      144.66      137.91      3.84 o
  -1   2   5       12.73       15.85      1.76 o
   0   2   5        1.48        0.54      0.43 o
   1   2   5      376.04      385.73      9.00 o
   2   2   5       84.82       86.26      3.20 o
   3   2   5      831.07      876.91     19.51 o
   4   2   5        0.19        0.98      0.49 o
   5   2   5      770.82      792.70     18.46 o
   6   2   5        7.52        9.76      1.17 o
   7   2   5      436.34      453.94      8.66 o
   8   2   5       40.01       34.55      4.37 o
   9   2   5        4.07        2.34      2.83 o
  10   2   5       16.27       17.46      5.17 o
  -8   3   5        4.34        8.02      2.73 o
  -7   3   5      171.42      153.94      6.82 o
  -6   3   5       77.66       67.76      3.71 o
  -5   3   5       60.00       61.98      2.49 o
  -4   3   5        0.33        0.15      0.85 o
  -3   3   5      126.97      112.74      2.89 o
  -2   3   5      494.25      551.16      5.87 o
  -1   3   5      252.07      192.34      3.11 o
   0   3   5      366.59      366.32      7.46 o
   1   3   5     1304.66     1252.71     24.50 o
   2   3   5      208.06      170.45      2.80 o
   3   3   5      106.43      107.18      2.73 o
   4   3   5       39.38       46.21      1.49 o
   5   3   5      182.35      168.35      5.73 o
   6   3   5       16.87       18.82      1.40 o
   7   3   5      357.98      358.93      5.96 o
   8   3   5       64.56       62.51      3.21 o
   9   3   5       87.31       91.99      7.75 o
  10   3   5      141.61      142.17     10.08 o
  -8   4   5        1.87        0.72      2.17 o
  -7   4   5       61.91       61.18      4.69 o
  -6   4   5        0.55        1.96      1.77 o
  -5   4   5      401.06      371.91     15.50 o
  -4   4   5      173.57      171.13      3.53 o
  -3   4   5      386.18      397.76      5.04 o
  -2   4   5      438.27      437.11      5.12 o
  -1   4   5       97.81      101.07      2.15 o
   0   4   5      102.07      100.09      1.83 o
   1   4   5      107.10      111.24      1.94 o
   2   4   5      176.71      174.44      3.24 o
   3   4   5        8.99       12.65      1.07 o
   4   4   5      310.69      274.72      4.83 o
   5   4   5        8.52        9.97      0.97 o
   6   4   5      359.60      382.50      8.06 o
   7   4   5       66.34       66.82      2.54 o
   8   4   5       17.27       17.81      2.60 o
   9   4   5        3.95        1.99      1.80 o
  10   4   5       20.16       25.83      5.17 o
  -7   5   5        0.01       -0.39      1.82 o
  -6   5   5      212.94      211.45      8.73 o
  -5   5   5       44.75       43.70      3.76 o
  -4   5   5      452.66      446.88     11.07 o
  -3   5   5       48.48       46.26      2.38 o
  -2   5   5      361.23      362.82     11.94 o
  -1   5   5     1111.00     1154.42     22.81 o
   0   5   5       37.00       63.35      1.43 o
   1   5   5      140.90      181.00      5.04 o
   2   5   5     2074.79     2098.09     27.48 o
   3   5   5      108.24       80.05      3.39 o
   4   5   5      226.26      286.06      6.75 o
   5   5   5      105.80      114.15      4.53 o
   6   5   5       16.96       12.73      1.20 o
   7   5   5      234.22      234.71      5.65 o
   8   5   5       94.47       96.44      4.91 o
   9   5   5      112.78      132.31     10.33 o
  10   5   5       26.60       21.93      3.60 o
  -7   6   5       49.67       46.49      4.69 o
  -6   6   5       74.83       79.50      5.34 o
  -5   6   5        0.35       -0.11      1.48 o
  -4   6   5      430.91      417.18      9.74 o
  -3   6   5       50.82       48.27      3.50 o
  -2   6   5        0.74        0.56      0.78 o
  -1   6   5       43.23       51.61      2.68 o
   0   6   5      152.15      143.59      2.89 o
   1   6   5      471.92      472.96      6.37 o
   2   6   5       48.78       40.55      1.50 o
   3   6   5      680.72      664.12     17.38 o
   4   6   5        0.65        0.30      0.58 o
   5   6   5      557.44      543.44     11.94 o
   6   6   5        0.36        0.37      0.69 o
   7   6   5      217.20      211.42      5.52 o
   8   6   5        9.92        8.56      1.87 o
   9   6   5       63.36       67.78      4.34 o
  10   6   5        6.84        4.39      2.48 o
  -7   7   5       16.36       15.86      3.41 o
  -6   7   5        2.41        4.86      2.30 o
  -5   7   5       23.77       20.56      3.17 o
  -4   7   5      693.76      661.81     13.53 o
  -3   7   5      316.75      315.06      8.67 o
  -2   7   5      396.14      415.65      8.78 o
  -1   7   5       82.32       78.08      2.49 o
   0   7   5      309.35      338.23      4.60 o
   1   7   5       48.06       44.89      1.93 o
   2   7   5       36.21       33.50      1.54 o
   3   7   5       39.50       38.39      1.84 o
   4   7   5      295.21      310.30      8.67 o
   5   7   5        8.36       10.04      1.10 o
   6   7   5        2.15        0.68      0.81 o
   7   7   5       21.77       19.85      2.21 o
   8   7   5       65.05       66.12      3.63 o
   9   7   5       76.89       77.77      5.29 o
  -6   8   5       89.35       94.13      6.17 o
  -5   8   5       13.04       12.92      2.83 o
  -4   8   5      391.75      384.47     10.21 o
  -3   8   5        6.54       11.41      2.50 o
  -2   8   5      113.77      104.59      4.91 o
  -1   8   5       74.07       76.14      2.58 o
   0   8   5        7.44        6.54      1.09 o
   1   8   5       12.47       13.16      1.31 o
   2   8   5       80.26       86.95      2.72 o
   3   8   5      271.29      268.79      6.76 o
   4   8   5      256.75      256.74      6.98 o
   5   8   5       63.19       62.82      2.24 o
   6   8   5       17.95       19.72      2.97 o
   7   8   5       57.85       53.38      3.27 o
   8   8   5       64.18       65.87      4.91 o
   9   8   5       30.74       38.80      4.30 o
  -5   9   5       10.39       10.51      2.95 o
  -4   9   5       93.02      101.10      5.95 o
  -3   9   5      171.38      169.68      6.87 o
  -2   9   5      243.95      237.64      7.47 o
  -1   9   5      187.32      191.76      6.42 o
   0   9   5      283.32      281.73      4.73 o
   1   9   5      320.45      312.43      5.32 o
   2   9   5       14.50       12.58      1.43 o
   3   9   5       63.71       68.46      2.46 o
   4   9   5       39.25       38.20      1.87 o
   5   9   5        1.35        3.35      1.14 o
   6   9   5      371.92      347.67      9.61 o
   7   9   5      197.37      183.22      7.43 o
   8   9   5      147.66      149.42      8.79 o
   9   9   5       51.04       63.39      5.39 o
  -5  10   5        1.07        0.20      2.19 o
  -4  10   5       12.91       14.13      3.44 o
  -3  10   5       82.20       77.15      5.12 o
  -2  10   5       69.61       68.54      4.72 o
  -1  10   5        2.73        3.42      3.51 o
   0  10   5       16.07       15.50      1.98 o
   1  10   5       75.18       72.39      2.81 o
   2  10   5       76.14       72.39      2.89 o
   3  10   5      304.06      299.36     19.11 o
   4  10   5        8.20        6.81      1.21 o
   5  10   5      237.70      239.96      7.22 o
   6  10   5        0.88       -0.43      1.65 o
   7  10   5      150.61      144.90     13.53 o
   8  10   5       19.41       21.55      3.73 o
  -4  11   5        0.12       -1.26      2.16 o
  -3  11   5      103.83      104.44      6.13 o
  -2  11   5        0.31        0.28      1.80 o
  -1  11   5      153.37      159.43      6.67 o
   0  11   5        2.76        2.36      1.49 o
   1  11   5       33.99       38.58      2.82 o
   2  11   5        5.17        7.63      1.47 o
   3  11   5        7.14        7.23      1.71 o
   4  11   5       22.54       20.96      2.87 o
   5  11   5       11.73       13.61      2.42 o
   6  11   5        3.78        1.60      2.26 o
   7  11   5       26.03       23.55      3.64 o
   8  11   5       21.97       20.69      3.87 o
  -3  12   5        6.55        8.76      2.95 o
  -2  12   5        9.34        8.26      2.81 o
  -1  12   5        0.79        1.76      2.10 o
   0  12   5        7.98        9.33      2.02 o
   1  12   5       71.17       74.40      5.09 o
   2  12   5      214.14      206.89      7.56 o
   3  12   5       58.65       58.43      4.45 o
   4  12   5      242.15      238.47     12.30 o
   5  12   5       46.81       46.49      6.40 o
   6  12   5      153.41      147.58     10.45 o
   7  12   5        1.20       -0.25      3.07 o
  -1  13   5       96.66       93.10      9.10 o
   0  13   5       51.69       54.02      4.87 o
   1  13   5       42.26       46.09      4.44 o
   2  13   5      153.95      160.34      7.25 o
   3  13   5       61.12       49.94      4.73 o
   4  13   5        2.08        4.05      2.38 o
   5  13   5       24.62       25.95      5.53 o
  -4 -10   6       24.78       19.61      3.50 o
  -3 -10   6        4.94        5.70      2.56 o
  -2 -10   6       23.72       29.15      3.73 o
  -1 -10   6        8.62        9.59      4.18 o
   0 -10   6      350.35      328.12     15.37 o
   1 -10   6      194.32      190.87     12.18 o
   2 -10   6       74.23       73.67      8.24 o
  -5  -9   6      173.79      179.50      8.13 o
  -4  -9   6        1.95        1.44      2.08 o
  -3  -9   6       29.27       34.94      3.82 o
  -2  -9   6       17.55       19.66      3.03 o
  -1  -9   6       74.71       79.99      9.29 o
   0  -9   6       19.59       15.62      4.43 o
   1  -9   6        0.69        0.12      2.71 o
   2  -9   6        1.35       -1.23      2.83 o
   3  -9   6        0.95        1.60      3.32 o
   4  -9   6        0.00       -1.11      3.69 o
  -6  -8   6        6.03        2.56      2.30 o
  -5  -8   6       91.92       95.89      5.87 o
  -4  -8   6        9.91        7.60      4.06 o
  -3  -8   6       24.72       21.36      3.12 o
  -2  -8   6       19.11       19.95      2.91 o
  -1  -8   6      529.86      529.87     14.88 o
   0  -8   6       87.27       85.35      6.46 o
   1  -8   6      560.40      531.05     17.22 o
   2  -8   6      155.67      127.66      9.10 o
   3  -8   6       20.60       18.46      8.12 o
   4  -8   6        1.79        0.52      2.24 o
   5  -8   6        0.85        0.55      2.26 o
  -7  -7   6        9.32        9.23      2.91 o
  -6  -7   6       26.65       27.15      3.69 o
  -5  -7   6       36.23       35.49      3.78 o
  -4  -7   6       94.23       80.84      5.53 o
  -3  -7   6       98.42       94.89      5.08 o
  -2  -7   6       99.93       96.68      5.02 o
  -1  -7   6       86.87       83.00      4.45 o
   0  -7   6        1.35        0.42      1.59 o
   1  -7   6       37.81       37.12      2.47 o
   2  -7   6       42.16       32.39      7.47 o
   3  -7   6        1.03        0.88      1.83 o
   4  -7   6      136.37      142.19      6.43 o
   5  -7   6       13.27       15.34      3.00 o
   6  -7   6      197.76      201.68      8.46 o
  -7  -6   6        0.00        0.98      2.58 o
  -6  -6   6       16.90       15.50      4.30 o
  -5  -6   6        3.91        3.20      2.83 o
  -4  -6   6       17.18       20.42      4.06 o
  -3  -6   6      244.22      235.27     10.70 o
  -2  -6   6       29.63       29.39      4.30 o
  -1  -6   6       26.15       25.48      2.68 o
   0  -6   6      754.39      770.93      8.28 o
   1  -6   6     2315.05     2364.69     24.18 o
   2  -6   6       19.95       17.69      2.27 o
   3  -6   6      154.45      159.27      4.65 o
   4  -6   6      127.22      133.23      5.96 o
   5  -6   6       48.70       52.11      4.30 o
   6  -6   6       47.42       47.90      4.52 o
   7  -6   6        1.97        1.00      2.29 o
  -8  -5   6        2.11        2.83      3.20 o
  -7  -5   6      187.87      177.96     10.82 o
  -6  -5   6       89.99       87.32      7.38 o
  -5  -5   6      276.45      254.82     11.44 o
  -4  -5   6      349.47      320.62     12.30 o
  -3  -5   6      255.00      254.58     10.58 o
  -2  -5   6      105.69      118.28      4.30 o
  -1  -5   6       50.50       47.66      2.66 o
   0  -5   6       24.95       24.94      1.90 o
   1  -5   6       10.31        9.60      1.22 o
   2  -5   6      179.08      178.53      3.35 o
   3  -5   6      178.14      180.02      4.70 o
   4  -5   6       40.08       35.70      3.26 o
   5  -5   6      242.09      233.45      7.74 o
   6  -5   6       18.45       16.26      3.00 o
   7  -5   6       37.45       43.89      4.43 o
  -8  -4   6        5.48        5.04      3.32 o
  -7  -4   6       16.24       14.64      4.06 o
  -6  -4   6        7.17        5.90      2.83 o
  -5  -4   6        2.08        1.48      2.09 o
  -4  -4   6        3.44        3.94      2.46 o
  -3  -4   6       25.66       27.08      1.76 o
  -2  -4   6        5.51        7.51      0.92 o
  -1  -4   6      141.78      131.21      3.80 o
   0  -4   6       19.76       21.45      1.71 o
   1  -4   6      335.30      320.16      5.45 o
   2  -4   6       65.30       63.35      2.01 o
   3  -4   6      199.86      190.91      5.95 o
   4  -4   6       17.44       16.61      1.81 o
   5  -4   6        5.77        6.46      2.13 o
   6  -4   6      120.17      114.59      5.77 o
   7  -4   6       38.61       41.90      4.13 o
   8  -4   6        0.97       -0.98      2.13 o
  -8  -3   6       12.05       15.25      4.43 o
  -7  -3   6       11.71        8.36      3.20 o
  -6  -3   6        0.89        1.48      2.21 o
  -5  -3   6       71.89       75.43      3.55 o
  -4  -3   6      270.76      281.44     13.34 o
  -3  -3   6      217.55      213.99      9.29 o
  -2  -3   6      809.02      820.99     15.07 o
  -1  -3   6       47.23       47.90      2.48 o
   0  -3   6      101.23       97.31      2.89 o
   1  -3   6      118.71      121.98      4.30 o
   2  -3   6       41.32       40.49      1.56 o
   3  -3   6       88.05       93.68      3.20 o
   4  -3   6       99.69       85.67      6.07 o
   5  -3   6       68.82       74.76      2.70 o
   6  -3   6       43.31       48.17      3.96 o
   7  -3   6       71.85       75.85      5.00 o
   8  -3   6        1.59       -1.78      1.91 o
  -8  -2   6      157.56      171.56     10.82 o
  -7  -2   6        3.09        1.99      1.65 o
  -6  -2   6      124.32      136.19      5.35 o
  -5  -2   6        0.96        1.24      1.15 o
  -4  -2   6       24.19       24.20      2.16 o
  -3  -2   6      159.03      169.16      8.98 o
  -2  -2   6      125.71      124.41      3.68 o
  -1  -2   6      371.90      325.85      5.58 o
   0  -2   6     1248.38     1225.00     11.41 o
   1  -2   6      165.11      159.72      5.75 o
   2  -2   6     2274.88     2247.90     53.23 o
   3  -2   6     1263.97     1283.47     14.63 o
   4  -2   6       21.24       25.49      1.63 o
   5  -2   6        5.74        7.47      1.19 o
   6  -2   6       32.90       38.04      2.16 o
   7  -2   6      134.55      135.87      6.07 o
   8  -2   6       97.51      102.19      5.76 o
   9  -2   6       12.16       12.05      4.67 o
  -8  -1   6       33.06       39.90      3.85 o
  -7  -1   6       52.73       56.78      4.08 o
  -6  -1   6      170.38      160.13      9.22 o
  -5  -1   6      131.74      119.79      7.26 o
  -4  -1   6      345.16      329.92      6.91 o
  -3  -1   6      513.09      531.96     24.72 o
  -2  -1   6       30.11       29.68      2.07 o
  -1  -1   6      187.50      163.74     17.83 o
   0  -1   6       42.45       42.73      1.86 o
   1  -1   6       96.08       93.40      3.78 o
   2  -1   6      339.72      335.98      4.46 o
   3  -1   6      571.60      571.61      8.34 o
   4  -1   6      291.38      294.39      4.40 o
   5  -1   6      454.12      431.91      5.63 o
   6  -1   6      134.11       97.11     29.59 o
   7  -1   6       17.49       18.54      2.13 o
   8  -1   6      109.31      102.15      5.51 o
   9  -1   6        8.11        7.87      4.30 o
  -8   0   6        8.66       11.93      2.74 o
  -7   0   6       32.21       41.96      3.71 o
  -6   0   6      216.46      196.44      6.89 o
  -5   0   6       46.95       45.78      3.24 o
  -4   0   6       13.59       12.28      1.80 o
  -3   0   6      280.37      266.93      5.92 o
  -2   0   6       28.06       26.69      2.00 o
  -1   0   6      781.64      769.99      7.08 o
   0   0   6       92.00       91.12      2.48 o
   1   0   6      528.65      550.93      9.12 o
   2   0   6      292.11      337.01      4.21 o
   3   0   6     1035.85     1025.42     17.39 o
   4   0   6      744.49      782.08     14.80 o
   5   0   6        0.34        0.70      0.59 o
   6   0   6      181.20      179.51      5.26 o
   7   0   6      133.07      136.16      4.82 o
   8   0   6       89.29       94.12      6.76 o
   9   0   6        3.26        2.58      3.57 o
  -8   1   6        0.49       -1.56      1.56 o
  -7   1   6      146.80      136.94      6.29 o
  -6   1   6      122.30      118.67      5.41 o
  -5   1   6      485.12      467.00     26.01 o
  -4   1   6      472.52      456.83     12.61 o
  -3   1   6      703.99      696.98      9.72 o
  -2   1   6      273.62      274.51      4.78 o
  -1   1   6      319.16      303.34      4.59 o
   0   1   6        0.93        1.02      0.52 o
   1   1   6        2.39        2.71      0.62 o
   2   1   6      224.17      215.22      5.98 o
   3   1   6      409.14      431.54     15.32 o
   4   1   6      569.59      556.63      9.22 o
   5   1   6        8.01       10.82      0.95 o
   6   1   6       61.78       62.29      3.39 o
   7   1   6       75.11       70.32      3.15 o
   8   1   6      105.29      101.19      5.15 o
   9   1   6       16.20       21.52      4.80 o
  -8   2   6       26.90       30.13      3.15 o
  -7   2   6        3.22        5.41      2.07 o
  -6   2   6       55.58       42.78      6.15 o
  -5   2   6       16.35       17.02      2.35 o
  -4   2   6      626.37      618.71     10.30 o
  -3   2   6      132.43      144.02      3.60 o
  -2   2   6     1962.50     1979.82     12.04 o
  -1   2   6     1463.80     1667.86     10.68 o
   0   2   6     5515.16     5689.73    120.38 o
   1   2   6        1.06        1.45      0.46 o
   2   2   6      282.33      263.34      6.21 o
   3   2   6      293.18      346.19      8.65 o
   4   2   6      171.55      225.07      2.73 o
   5   2   6      207.09      204.49      2.99 o
   6   2   6      127.71      130.90      2.98 o
   7   2   6      134.27      132.43      4.30 o
   8   2   6       74.13       68.98      4.39 o
   9   2   6        8.63        6.15      3.44 o
  10   2   6       20.91       25.83      5.66 o
  -8   3   6       12.53       16.16      3.30 o
  -7   3   6        4.66        3.86      1.69 o
  -6   3   6       30.24       22.99      2.43 o
  -5   3   6      887.07      855.40     12.01 o
  -4   3   6      404.61      389.05     11.14 o
  -3   3   6      565.62      555.25      6.75 o
  -2   3   6        0.05       -0.06      0.68 o
  -1   3   6     1721.02     1743.23     21.87 o
   0   3   6       62.96       64.99      1.78 o
   1   3   6        0.05        0.10      0.41 o
   2   3   6       85.36       90.12      2.81 o
   3   3   6     1556.16     1556.70     38.96 o
   4   3   6        0.14        0.52      0.59 o
   5   3   6     1574.32     1662.00     45.44 o
   6   3   6        1.52        2.97      0.89 o
   7   3   6      449.76      462.41      9.86 o
   8   3   6        3.14        4.10      1.80 o
   9   3   6        7.82        8.98      3.69 o
  10   3   6        0.14       -1.84      3.07 o
  -8   4   6       51.78       54.58      5.13 o
  -7   4   6      206.01      227.63      8.65 o
  -6   4   6        2.55        2.04      1.86 o
  -5   4   6        0.65        0.27      1.22 o
  -4   4   6      301.25      297.77      4.65 o
  -3   4   6       40.15       42.21      1.84 o
  -2   4   6      311.58      316.37      4.26 o
  -1   4   6      905.47      940.07     12.80 o
   0   4   6     4327.58     4506.42     82.21 o
   1   4   6     1045.38     1050.68     21.39 o
   2   4   6     1411.32     1498.91     26.30 o
   3   4   6      695.98      645.53      8.43 o
   4   4   6        3.74        5.51      0.96 o
   5   4   6       71.20       68.17      2.81 o
   6   4   6      277.21      257.60      5.45 o
   7   4   6      104.86      108.68      3.95 o
   8   4   6      490.38      487.97     16.73 o
   9   4   6       26.11       27.55      5.04 o
  10   4   6       85.30       73.42      7.99 o
  -7   5   6      154.71      149.43      7.39 o
  -6   5   6       13.91       14.95      4.49 o
  -5   5   6      376.16      366.54      9.61 o
  -4   5   6       14.83       16.17      2.61 o
  -3   5   6      814.95      785.86      7.47 o
  -2   5   6       22.06       20.50      1.47 o
  -1   5   6       91.69       98.53      2.23 o
   0   5   6       70.90       75.83      1.71 o
   1   5   6      214.30      217.49      3.35 o
   2   5   6       78.11       70.02      1.72 o
   3   5   6      309.43      333.62     10.27 o
   4   5   6      253.77      242.36      8.48 o
   5   5   6       68.77       68.36      1.69 o
   6   5   6      248.59      222.06      5.20 o
   7   5   6       11.10        9.65      1.67 o
   8   5   6        6.88        7.25      2.17 o
   9   5   6       13.66       13.80      2.65 o
  10   5   6       30.90       37.26      6.15 o
  -7   6   6       13.67       20.52      3.50 o
  -6   6   6       19.94       23.78      3.39 o
  -5   6   6       23.91       25.39      3.20 o
  -4   6   6      907.60      856.21     15.37 o
  -3   6   6     1509.95     1456.06     16.96 o
  -2   6   6      420.37      401.08      5.20 o
  -1   6   6        0.07        2.46      0.68 o
   0   6   6     4210.02     4338.02     62.54 o
   1   6   6      318.02      311.93      5.23 o
   2   6   6      479.85      473.51      7.84 o
   3   6   6       22.20       27.37      2.02 o
   4   6   6        0.01        0.04      0.57 o
   5   6   6        6.12        9.01      0.95 o
   6   6   6        2.37        1.76      1.13 o
   7   6   6       29.07       23.67      2.83 o
   8   6   6       14.12       15.18      2.61 o
   9   6   6       24.25       28.60      2.88 o
  10   6   6        0.79        1.84      2.43 o
  -6   7   6        4.71        5.06      2.43 o
  -5   7   6      101.89       98.63      6.64 o
  -4   7   6        9.32       11.47      2.52 o
  -3   7   6      674.14      679.35     16.30 o
  -2   7   6       51.73       48.19      3.65 o
  -1   7   6      275.20      265.18      4.60 o
   0   7   6        3.00        2.33      0.87 o
   1   7   6        3.20        0.70      0.58 o
   2   7   6        1.01        1.90      0.77 o
   3   7   6      520.37      522.55      6.58 o
   4   7   6       10.11       11.93      1.10 o
   5   7   6      712.58      706.05     18.50 o
   6   7   6       55.86       51.21      2.61 o
   7   7   6      163.47      172.20      5.26 o
   8   7   6       17.67       20.85      2.45 o
   9   7   6        0.56        1.09      1.73 o
  -6   8   6        0.43        2.58      2.30 o
  -5   8   6        0.11        1.16      1.84 o
  -4   8   6       57.57       54.78      6.58 o
  -3   8   6       43.31       43.09      3.74 o
  -2   8   6       29.30       27.63      2.96 o
  -1   8   6        0.85        0.76      0.89 o
   0   8   6       89.03       81.69      2.61 o
   1   8   6       45.14       40.53      2.04 o
   2   8   6        1.00        1.18      0.82 o
   3   8   6       10.02       12.96      1.65 o
   4   8   6       11.03       11.33      1.21 o
   5   8   6       92.83       77.97      3.01 o
   6   8   6       39.91       36.46      2.71 o
   7   8   6       20.72       22.05      3.92 o
   8   8   6       18.47       23.08      3.39 o
   9   8   6        1.71        0.57      2.12 o
  -5   9   6      103.55      101.74      6.25 o
  -4   9   6       57.55       50.18      4.48 o
  -3   9   6      125.46      131.12      6.17 o
  -2   9   6      123.54      119.19      6.15 o
  -1   9   6       16.25       20.15      2.59 o
   0   9   6        4.40        4.33      1.03 o
   1   9   6       74.28       72.94      2.72 o
   2   9   6        2.25        0.74      0.90 o
   3   9   6       97.95      102.05      2.82 o
   4   9   6       36.25       35.30      1.86 o
   5   9   6       10.13       11.51      1.83 o
   6   9   6       56.30       63.01      3.46 o
   7   9   6        1.93        1.50      2.04 o
   8   9   6        3.09        5.77      2.45 o
   9   9   6        2.98        2.60      2.60 o
  -4  10   6       13.05       11.81      2.99 o
  -3  10   6       16.66       13.52      2.89 o
  -2  10   6      151.14      139.26      6.29 o
  -1  10   6      274.04      266.15      8.00 o
   0  10   6      164.09      161.38      4.99 o
   1  10   6       43.74       42.05      2.30 o
   2  10   6     1655.93     1683.53     30.59 o
   3  10   6     1090.83     1083.14     17.88 o
   4  10   6        3.94        3.94      1.12 o
   5  10   6       24.16       22.24      3.09 o
   6  10   6       56.94       48.97      6.03 o
   7  10   6       27.27       30.69      3.91 o
   8  10   6       25.30       21.11      3.55 o
  -4  11   6        4.68        5.85      2.85 o
  -3  11   6       38.12       35.11      4.49 o
  -2  11   6       23.51       21.61      3.30 o
  -1  11   6        0.24        0.31      1.86 o
   0  11   6       38.91       42.90      2.99 o
   1  11   6        0.08       -0.43      1.26 o
   2  11   6      116.60      116.95      3.68 o
   3  11   6        1.60        1.29      1.12 o
   4  11   6      103.18      100.46      8.06 o
   5  11   6        8.10       10.01      2.74 o
   6  11   6        0.01        2.22      2.13 o
   7  11   6        2.37        5.21      2.56 o
   8  11   6        7.50        9.04      3.87 o
  -2  12   6       19.38       15.66      4.43 o
  -1  12   6       51.20       64.12      4.85 o
   0  12   6        4.14        1.88      1.61 o
   1  12   6       72.16       77.54      4.00 o
   2  12   6        1.28        3.75      2.21 o
   3  12   6       13.59       12.50      2.54 o
   4  12   6        0.00       -0.03      1.74 o
   5  12   6       58.89       45.63      6.40 o
   6  12   6       25.43       25.58      5.41 o
   7  12   6       15.10       13.16      3.26 o
  -1  13   6        0.29        1.38      2.30 o
   0  13   6       10.83       12.73      3.22 o
   1  13   6        6.13        5.90      2.70 o
   2  13   6        0.01        0.49      2.00 o
   3  13   6       34.67       40.30      4.01 o
   4  13   6       62.37       70.96      7.99 o
   5  13   6        0.50        5.53      3.94 o
  -2 -10   7       69.96       75.34      5.48 o
  -1 -10   7       15.21       20.05      5.41 o
   0 -10   7        4.26        5.90      3.81 o
   1 -10   7        0.53        2.71      3.69 o
  -4  -9   7        7.95       10.57      3.07 o
  -3  -9   7       74.07       81.41      7.13 o
  -2  -9   7       18.57       20.98      3.27 o
  -1  -9   7        0.57        2.88      2.04 o
   0  -9   7       68.50       43.41      6.52 o
   1  -9   7      321.29      254.70     13.28 o
   2  -9   7      201.77      206.86     12.18 o
   3  -9   7        8.49       10.70      4.67 o
  -5  -8   7        4.58        5.59      2.52 o
  -4  -8   7      109.37      102.26      5.95 o
  -3  -8   7      218.42      206.26      7.94 o
  -2  -8   7        0.27        0.24      1.77 o
  -1  -8   7      104.92      104.81      5.49 o
   0  -8   7        0.51        0.25      2.71 o
   1  -8   7       15.03       21.52      4.67 o
   2  -8   7        0.04       -1.60      2.83 o
   3  -8   7       13.70        9.59      4.30 o
   4  -8   7        5.82        7.52      2.72 o
  -6  -7   7        4.72        4.18      3.20 o
  -5  -7   7       31.85       36.40      5.66 o
  -4  -7   7        8.73       11.93      3.94 o
  -3  -7   7       86.19       80.34      5.00 o
  -2  -7   7       95.27       95.30      5.16 o
  -1  -7   7      385.68      375.40      9.26 o
   0  -7   7       60.21       68.09      4.08 o
   1  -7   7      612.93      581.10     17.59 o
   2  -7   7       45.67       59.38      4.14 o
   3  -7   7      238.45      239.39      7.90 o
   4  -7   7       44.91       53.56      6.64 o
   5  -7   7        0.09       -0.97      1.98 o
  -7  -6   7       25.49       25.33      5.41 o
  -6  -6   7       53.87       56.70      6.64 o
  -5  -6   7       40.12       36.16      5.29 o
  -4  -6   7      140.42      134.05      8.98 o
  -3  -6   7       10.53        9.59      3.32 o
  -2  -6   7       34.02       38.25      4.92 o
  -1  -6   7       32.23       29.68      6.27 o
   0  -6   7        5.84        4.02      1.35 o
   1  -6   7        0.60       -0.61      1.06 o
   2  -6   7       93.11       97.16      4.76 o
   3  -6   7        0.04       -0.65      2.15 o
   4  -6   7      261.28      265.16      9.41 o
   5  -6   7        0.05       -1.04      1.92 o
   6  -6   7      106.61      114.57      7.26 o
  -7  -5   7        0.72        0.37      2.58 o
  -6  -5   7      117.41      114.87      8.73 o
  -5  -5   7        6.96        7.13      3.20 o
  -4  -5   7        0.73       -0.86      1.84 o
  -3  -5   7      235.41      232.07     10.58 o
  -2  -5   7      872.45      863.11     19.19 o
  -1  -5   7        6.01        4.91      1.52 o
   0  -5   7      222.16      237.07      5.89 o
   1  -5   7      149.42      150.46      3.47 o
   2  -5   7      152.73      140.23     20.87 o
   3  -5   7       10.24       10.34      1.91 o
   4  -5   7       10.91       12.42      2.56 o
   5  -5   7        6.62        6.06      2.39 o
   6  -5   7       79.17       80.37      6.03 o
   7  -5   7      176.69      183.57      7.99 o
  -7  -4   7       37.87       38.74      5.78 o
  -6  -4   7      248.00      259.99     12.42 o
  -5  -4   7      469.76      461.44     15.50 o
  -4  -4   7      161.30      147.95      8.61 o
  -3  -4   7      386.44      400.32     20.17 o
  -2  -4   7      394.65      381.72      6.33 o
  -1  -4   7      311.13      294.41      5.87 o
   0  -4   7       11.40       12.71      1.64 o
   1  -4   7       13.30       10.57      1.54 o
   2  -4   7       23.18       27.12      1.58 o
   3  -4   7      257.54      255.41      5.51 o
   4  -4   7       33.42       30.19      4.13 o
   5  -4   7      351.59      347.33     11.81 o
   6  -4   7        7.68        7.38      2.34 o
   7  -4   7      340.29      343.68     10.11 o
  -8  -3   7        4.62        1.97      2.95 o
  -7  -3   7      147.08      139.83      9.72 o
  -6  -3   7       33.41       32.10      5.04 o
  -5  -3   7        3.77        2.21      2.46 o
  -4  -3   7        4.53        3.05      1.15 o
  -3  -3   7       24.22       23.32      2.07 o
  -2  -3   7      141.13      158.97      5.72 o
  -1  -3   7      364.16      350.65      6.38 o
   0  -3   7      963.33      997.70     14.10 o
   1  -3   7      362.93      338.23      7.22 o
   2  -3   7      519.97      511.81      8.19 o
   3  -3   7       19.59       17.83      1.83 o
   4  -3   7        0.40        0.78      1.01 o
   5  -3   7        9.56        8.51      1.56 o
   6  -3   7       25.54       22.94      3.44 o
   7  -3   7      407.15      438.27     23.61 o
   8  -3   7      144.10      143.18      6.92 o
  -8  -2   7        7.62        8.36      4.06 o
  -7  -2   7       53.14       55.59      6.40 o
  -6  -2   7      114.43      112.14      4.96 o
  -5  -2   7       40.80       45.81      3.10 o
  -4  -2   7       65.31       63.24      4.37 o
  -3  -2   7        8.02        9.40      1.57 o
  -2  -2   7       50.84       50.40      2.69 o
  -1  -2   7       10.24        8.49      1.31 o
   0  -2   7       48.18       44.30      2.63 o
   1  -2   7        3.72        2.43      0.99 o
   2  -2   7      142.69      152.59      4.76 o
   3  -2   7      183.50      192.38      3.81 o
   4  -2   7      619.34      610.52      6.86 o
   5  -2   7      193.64      194.22      4.13 o
   6  -2   7      736.60      772.64      8.44 o
   7  -2   7      303.44      311.08     20.05 o
   8  -2   7       61.20       69.31      5.10 o
  -8  -1   7      195.30      169.97     11.07 o
  -7  -1   7        7.83        3.41      3.63 o
  -6  -1   7      314.59      275.49     12.18 o
  -5  -1   7        9.74        7.95      1.80 o
  -4  -1   7        2.15        3.08      1.30 o
  -3  -1   7        3.62        3.70      1.30 o
  -2  -1   7      226.23      231.36      5.32 o
  -1  -1   7       50.80       55.55      2.95 o
   0  -1   7     1231.89     1139.17     23.73 o
   1  -1   7      338.73      309.78      9.79 o
   2  -1   7      439.77      421.71      5.68 o
   3  -1   7      112.00      137.97      2.38 o
   4  -1   7     1010.52     1046.76     12.83 o
   5  -1   7        7.69        6.68      1.18 o
   6  -1   7        1.54        2.31      1.05 o
   7  -1   7      547.19      548.53     18.59 o
   8  -1   7        0.72        0.00      3.07 o
   9  -1   7      233.52      246.83     13.53 o
  -8   0   7        0.00       -0.77      1.59 o
  -7   0   7       76.10       70.46      4.65 o
  -6   0   7        8.15       10.95      2.22 o
  -5   0   7       76.01       82.05      4.27 o
  -4   0   7      830.57      821.53     29.76 o
  -3   0   7      707.88      707.97     15.25 o
  -2   0   7      323.63      325.36      5.28 o
  -1   0   7        0.04        0.13      0.72 o
   0   0   7       44.38       45.28      2.01 o
   1   0   7      192.93      190.05      3.24 o
   2   0   7      204.64      199.52      6.15 o
   3   0   7      426.17      417.98      6.02 o
   4   0   7       74.18       73.53      1.94 o
   5   0   7      296.48      289.57      5.17 o
   6   0   7        2.66        1.80      0.96 o
   7   0   7      126.20      129.18      6.16 o
   8   0   7       21.10       14.14      4.30 o
   9   0   7        1.12        4.18      3.69 o
  -8   1   7       18.49       24.22      3.54 o
  -7   1   7       81.74       69.47      4.77 o
  -6   1   7       62.48       59.54      4.12 o
  -5   1   7       52.76       53.38      3.65 o
  -4   1   7        2.12        2.33      1.42 o
  -3   1   7      130.09      124.04      3.57 o
  -2   1   7      462.73      501.08      9.54 o
  -1   1   7      233.87      192.55      3.86 o
   0   1   7       96.94       95.22      3.20 o
   1   1   7      957.72      901.90     14.13 o
   2   1   7       89.99       82.94      2.09 o
   3   1   7        3.21        3.67      0.82 o
   4   1   7       27.18       26.95      1.50 o
   5   1   7       85.41       85.65      2.81 o
   6   1   7        1.42        1.29      0.73 o
   7   1   7      228.37      221.12      7.06 o
   8   1   7       58.18       59.13      4.25 o
   9   1   7       76.53       88.80      8.24 o
  -8   2   7        0.86       -0.63      1.62 o
  -7   2   7       61.40       62.77      4.64 o
  -6   2   7        1.75        1.65      1.61 o
  -5   2   7      324.40      318.10      6.33 o
  -4   2   7      236.88      227.17      5.08 o
  -3   2   7       96.94      100.35      3.25 o
  -2   2   7      564.48      571.13     12.18 o
  -1   2   7        0.01        0.26      0.66 o
   0   2   7      228.50      217.05      6.50 o
   1   2   7        5.73        6.11      0.78 o
   2   2   7      124.21      118.24      3.62 o
   3   2   7      150.67      159.87      3.57 o
   4   2   7      359.60      329.74      5.66 o
   5   2   7       65.00       61.37      2.03 o
   6   2   7      374.71      375.81      4.46 o
   7   2   7      108.11      109.97      5.11 o
   8   2   7       48.00       44.15      5.78 o
   9   2   7       20.53       28.04      5.41 o
  -8   3   7       83.74       91.84      6.04 o
  -7   3   7        0.01       -0.38      1.47 o
  -6   3   7      139.45      125.92      5.96 o
  -5   3   7        5.83        3.55      1.97 o
  -4   3   7      342.11      354.58     11.83 o
  -3   3   7      905.55      879.14      9.03 o
  -2   3   7      459.49      486.29      6.37 o
  -1   3   7       19.93       22.08      1.56 o
   0   3   7      329.02      410.30      8.78 o
   1   3   7      773.00      888.76     20.86 o
   2   3   7     1328.71     1345.33     32.73 o
   3   3   7      446.06      392.76      5.86 o
   4   3   7      226.10      245.23      4.10 o
   5   3   7        2.97        3.56      0.98 o
   6   3   7        7.19        9.48      1.51 o
   7   3   7      171.06      169.42      4.65 o
   8   3   7       16.32       15.00      4.06 o
   9   3   7      128.12      145.12      9.72 o
  10   3   7       13.19        8.61      4.30 o
  -7   4   7      178.56      189.58      8.12 o
  -6   4   7       42.44       44.30      3.36 o
  -5   4   7      121.17      121.73      4.69 o
  -4   4   7      556.10      550.72      6.67 o
  -3   4   7      275.21      262.15      4.95 o
  -2   4   7      140.86      133.99      3.47 o
  -1   4   7       35.77       40.16      1.24 o
   0   4   7        0.03       -0.49      0.49 o
   1   4   7     1001.92     1013.60     24.02 o
   2   4   7       43.13       41.53      1.98 o
   3   4   7      971.22      921.67     14.00 o
   4   4   7       45.74       45.32      2.70 o
   5   4   7      524.57      524.40     10.01 o
   6   4   7       11.05        7.63      1.52 o
   7   4   7      233.69      237.35      5.64 o
   8   4   7        8.76        8.66      2.13 o
   9   4   7       75.46       78.34      7.38 o
  10   4   7       13.53        9.72      4.30 o
  -7   5   7       26.98       30.56      4.00 o
  -6   5   7        1.17        1.39      1.83 o
  -5   5   7       12.09       11.81      2.52 o
  -4   5   7      608.99      581.12     12.42 o
  -3   5   7      601.84      603.82      7.25 o
  -2   5   7       40.95       42.93      2.15 o
  -1   5   7      499.17      459.24      7.06 o
   0   5   7       46.10       36.87      1.33 o
   1   5   7      340.26      320.58      6.08 o
   2   5   7      371.36      382.74      7.28 o
   3   5   7      149.99      138.64      3.21 o
   4   5   7      390.96      381.72      6.91 o
   5   5   7       24.46       28.91      2.12 o
   6   5   7        1.88        2.92      1.22 o
   7   5   7       72.35       67.90      4.06 o
   8   5   7      175.13      174.22      6.33 o
   9   5   7       92.43      100.85      8.24 o
  10   5   7      223.90      238.22     12.79 o
  -7   6   7        0.60       -0.37      2.00 o
  -6   6   7       22.72       15.20      3.04 o
  -5   6   7        2.33        3.43      1.89 o
  -4   6   7      197.45      187.68      6.99 o
  -3   6   7        1.45        0.67      1.68 o
  -2   6   7       61.77       65.46      2.56 o
  -1   6   7       41.16       39.50      1.70 o
   0   6   7       38.29       41.53      1.50 o
   1   6   7       75.72       81.01      2.49 o
   2   6   7       98.56       99.86      2.13 o
   3   6   7      404.40      394.31      8.63 o
   4   6   7      341.84      343.49      6.10 o
   5   6   7       55.40       46.19      2.68 o
   6   6   7       43.80       41.82      2.81 o
   7   6   7       28.48       22.67      2.82 o
   8   6   7       60.89       58.66      4.26 o
   9   6   7       69.59       83.23      5.12 o
  -6   7   7        0.23        1.20      1.98 o
  -5   7   7        1.35        1.51      1.80 o
  -4   7   7       39.45       46.75      3.95 o
  -3   7   7      126.81      134.45      5.78 o
  -2   7   7      576.78      552.17     12.11 o
  -1   7   7      237.10      241.27      4.67 o
   0   7   7      668.83      643.48      7.51 o
   1   7   7      322.94      322.52      6.28 o
   2   7   7        9.45        9.66      1.07 o
   3   7   7      443.24      444.83      8.82 o
   4   7   7      152.41      155.61      4.19 o
   5   7   7       16.34       19.88      1.82 o
   6   7   7      464.89      416.27      8.99 o
   7   7   7      304.60      286.64      7.99 o
   8   7   7      106.48      113.16      4.68 o
   9   7   7       51.10       59.27      3.88 o
  -6   8   7      120.01      131.43      7.35 o
  -5   8   7       19.49       14.64      3.13 o
  -4   8   7       53.64       50.52      4.32 o
  -3   8   7       23.35       18.18      2.85 o
  -2   8   7      196.88      187.49     11.62 o
  -1   8   7       23.06       23.08      1.84 o
   0   8   7        7.16        6.81      1.16 o
   1   8   7      159.83      150.75      3.49 o
   2   8   7        7.69        9.04      1.19 o
   3   8   7      772.64      750.10      7.38 o
   4   8   7       24.07       28.55      1.64 o
   5   8   7      802.54      750.11      8.67 o
   6   8   7       16.53       21.97      2.30 o
   7   8   7      422.51      389.35      8.18 o
   8   8   7       21.68       24.83      2.73 o
   9   8   7        8.47        4.36      2.43 o
  -5   9   7        9.81        8.14      2.78 o
  -4   9   7        8.65        8.94      2.60 o
  -3   9   7       90.13       92.97      5.47 o
  -2   9   7        6.41        8.54      2.34 o
  -1   9   7      147.63      146.35      5.87 o
   0   9   7        0.24        0.47      1.08 o
   1   9   7        1.03        0.93      0.99 o
   2   9   7       17.41       18.91      1.51 o
   3   9   7       80.26       76.31      2.54 o
   4   9   7        0.19        0.24      0.85 o
   5   9   7       22.56       24.93      2.39 o
   6   9   7       63.13       56.93      3.34 o
   7   9   7       25.06       22.23      2.52 o
   8   9   7       59.59       62.07      4.94 o
   9   9   7        8.09       10.70      3.04 o
  -4  10   7       70.95       84.44      5.87 o
  -3  10   7       19.44       20.75      3.94 o
  -2  10   7       16.51       16.26      2.83 o
  -1  10   7        9.26       13.03      2.56 o
   0  10   7       34.90       35.99      2.71 o
   1  10   7       16.81       17.94      1.71 o
   2  10   7      480.66      484.17     12.06 o
   3  10   7       12.31       14.46      1.48 o
   4  10   7      438.64      459.73      7.06 o
   5  10   7       36.24       39.67      2.94 o
   6  10   7      215.59      209.66     12.24 o
   7  10   7        0.10        0.80      1.95 o
   8  10   7        1.55        2.53      2.43 o
  -3  11   7        5.61        6.50      2.60 o
  -2  11   7        0.79        0.92      1.89 o
  -1  11   7      136.70      132.80      6.21 o
   0  11   7      322.47      318.85      7.30 o
   1  11   7       98.54      102.05      4.22 o
   2  11   7       37.47       35.53      3.15 o
   3  11   7      146.98      152.59      4.42 o
   4  11   7       59.80       60.09      3.44 o
   5  11   7        2.11        4.79      2.39 o
   6  11   7       69.41       61.44      4.91 o
   7  11   7       39.80       37.02      5.60 o
   8  11   7       75.41       70.65      5.60 o
  -2  12   7        6.35        5.72      2.59 o
  -1  12   7       13.38       13.63      2.92 o
   0  12   7       24.90       25.82      2.83 o
   1  12   7        0.58       -0.60      1.45 o
   2  12   7       94.46       98.91      4.25 o
   3  12   7       32.75       35.13      3.55 o
   4  12   7       85.52       88.67      7.99 o
   5  12   7       64.17       61.49      7.01 o
   6  12   7       34.64       34.01      4.12 o
   7  12   7       30.62       26.70      4.00 o
  -1  13   7       68.43       76.46      5.50 o
   0  13   7        5.64        5.94      2.30 o
   1  13   7       94.84      100.86      5.96 o
   2  13   7        2.60        1.57      2.24 o
   3  13   7       34.43       19.06     12.61 o
   4  13   7        3.06        0.61      3.07 o
   5  13   7        1.03        0.00      2.83 o
  -3  -9   8       63.42       60.66      4.97 o
  -2  -9   8       69.47       69.56      5.23 o
  -1  -9   8       24.80       22.01      5.29 o
   0  -9   8        0.19        2.34      3.32 o
   1  -9   8        6.47        9.96      4.55 o
   2  -9   8       18.59       11.93      4.80 o
  -5  -8   8        1.27       -0.21      1.94 o
  -4  -8   8        2.76        2.58      2.17 o
  -3  -8   8       63.77       58.68      4.69 o
  -2  -8   8       67.81       64.62      4.75 o
  -1  -8   8        9.18       10.20      2.59 o
   0  -8   8       67.70       63.34      7.38 o
   1  -8   8      658.49      624.76     19.92 o
   2  -8   8       53.61       50.05      6.76 o
   3  -8   8       38.78       36.53      6.15 o
   4  -8   8       26.60       28.04      6.03 o
  -5  -7   8       62.03       61.74      7.13 o
  -4  -7   8       68.11       77.36      7.75 o
  -3  -7   8      132.98      136.82      6.48 o
  -2  -7   8        6.85        6.93      2.30 o
  -1  -7   8       54.37       51.92      4.08 o
   0  -7   8        9.33        8.25      2.16 o
   1  -7   8        3.03        5.17      3.20 o
   2  -7   8       29.95       29.27      5.17 o
   3  -7   8       26.63       19.66      9.29 o
   4  -7   8        0.24        0.22      2.24 o
   5  -7   8       39.50       44.07      4.80 o
  -6  -6   8        7.03        5.66      3.44 o
  -5  -6   8       13.99       16.48      4.43 o
  -4  -6   8        4.68        4.18      2.95 o
  -3  -6   8       19.07       22.63      4.55 o
  -2  -6   8        9.11       13.90      3.81 o
  -1  -6   8      234.53      227.40     10.95 o
   0  -6   8       21.07       19.85      2.60 o
   1  -6   8      320.81      326.90     11.62 o
   2  -6   8       14.69       17.56      2.64 o
   3  -6   8      208.62      206.06      7.21 o
   4  -6   8       30.60       28.28      3.47 o
   5  -6   8        0.85        0.45      1.89 o
   6  -6   8       24.40       24.00      3.78 o
  -7  -5   8        3.97        5.04      3.57 o
  -6  -5   8        2.88        3.69      3.07 o
  -5  -5   8       31.22       24.97      4.67 o
  -4  -5   8      168.26      150.04      9.22 o
  -3  -5   8       45.32       32.96      4.80 o
  -2  -5   8      395.90      382.85     13.53 o
  -1  -5   8       16.32       16.97      3.57 o
   0  -5   8       45.55       51.63      3.28 o
   1  -5   8       44.78       43.24      2.45 o
   2  -5   8       25.62       10.10     11.50 o
   3  -5   8       12.73       15.73      2.52 o
   4  -5   8       91.34       94.71      8.92 o
   5  -5   8        1.68        1.63      1.99 o
   6  -5   8       23.04       28.85      3.83 o
   7  -5   8        0.01       -1.93      2.22 o
  -7  -4   8        4.62        5.78      3.44 o
  -6  -4   8       60.40       62.72      7.01 o
  -5  -4   8        0.65        0.49      2.34 o
  -4  -4   8       17.51        9.84      3.20 o
  -3  -4   8       11.69        9.59      3.20 o
  -2  -4   8       11.11       14.97      3.87 o
  -1  -4   8       47.57       47.11      4.92 o
   0  -4   8      169.31      180.30      7.93 o
   1  -4   8      136.71      136.10      4.12 o
   2  -4   8      336.59      349.75      4.91 o
   3  -4   8      640.57      649.05      9.01 o
   4  -4   8       49.61       47.29      2.89 o
   5  -4   8        0.78       -1.25      1.73 o
   6  -4   8       18.92       23.12      3.26 o
   7  -4   8       59.19       60.00      5.04 o
  -7  -3   8       60.58       61.37      7.26 o
  -6  -3   8      195.55      179.43     10.58 o
  -5  -3   8      226.24      210.06     10.70 o
  -4  -3   8      248.61      243.27      6.07 o
  -3  -3   8      322.07      319.03     20.35 o
  -2  -3   8       70.06       70.63      3.30 o
  -1  -3   8       98.63       92.61      3.81 o
   0  -3   8       20.43       22.20      1.95 o
   1  -3   8       32.76       23.66      9.79 o
   2  -3   8      134.33      138.75      4.09 o
   3  -3   8      251.72      247.62      5.42 o
   4  -3   8      123.84      125.18      4.15 o
   5  -3   8      279.73      246.53     27.73 o
   6  -3   8       49.91       48.80      4.12 o
   7  -3   8       45.89       47.05      4.29 o
   8  -3   8       50.68       40.71      6.40 o
  -7  -2   8       54.15       69.24      7.50 o
  -6  -2   8      124.33      121.75      8.85 o
  -5  -2   8       28.20       24.07      2.60 o
  -4  -2   8       21.96       22.66      2.33 o
  -3  -2   8      186.85      193.40      7.63 o
  -2  -2   8       15.84       16.24      1.94 o
  -1  -2   8      570.43      543.99     13.02 o
   0  -2   8       91.77       80.92     10.78 o
   1  -2   8      381.88      392.26      8.02 o
   2  -2   8      240.74      257.29      6.49 o
   3  -2   8      239.16      231.14      5.08 o
   4  -2   8      458.16      468.91      6.31 o
   5  -2   8        7.29        7.11      1.30 o
   6  -2   8        8.54        6.20      1.67 o
   7  -2   8       34.21       37.23      3.78 o
   8  -2   8        5.86        2.46      3.44 o
  -8  -1   8        0.28       -1.23      2.58 o
  -7  -1   8       34.44       29.76      5.29 o
  -6  -1   8      109.84      105.77     10.45 o
  -5  -1   8       59.28       64.03      4.55 o
  -4  -1   8      483.47      489.53     13.84 o
  -3  -1   8       89.50       95.38      4.01 o
  -2  -1   8      396.10      385.87      6.16 o
  -1  -1   8       95.94       59.93     30.20 o
   0  -1   8       33.96       35.73      2.13 o
   1  -1   8       52.32       49.69      3.04 o
   2  -1   8      165.53      162.52      3.96 o
   3  -1   8        6.98        7.90      0.88 o
   4  -1   8      623.94      639.55      7.49 o
   5  -1   8       13.58       11.42      1.38 o
   6  -1   8      190.32      196.16      7.04 o
   7  -1   8        5.59        3.68      2.40 o
   8  -1   8      125.52      124.34      9.59 o
   9  -1   8       10.89       13.04      4.80 o
  -8   0   8       58.17       68.26      7.87 o
  -7   0   8       10.95       14.26      2.69 o
  -6   0   8        8.06        7.22      2.07 o
  -5   0   8        1.82        1.06      1.38 o
  -4   0   8      305.62      311.56     20.23 o
  -3   0   8        1.27        2.40      1.30 o
  -2   0   8      614.60      609.38      7.64 o
  -1   0   8       57.56       64.63      2.65 o
   0   0   8     3322.38     3342.99     53.31 o
   1   0   8      615.75      610.79     17.29 o
   2   0   8      290.33      288.26      6.59 o
   3   0   8      101.33      109.14      3.07 o
   4   0   8       13.33       18.19      1.48 o
   5   0   8       11.33       12.30      1.39 o
   6   0   8       96.08       98.20      3.59 o
   7   0   8        3.04        2.37      1.91 o
   8   0   8      102.11       99.99      8.36 o
   9   0   8        3.65        1.97      3.69 o
  -8   1   8       25.66       33.47      4.00 o
  -7   1   8        5.04        2.64      1.95 o
  -6   1   8       54.35       49.18      3.97 o
  -5   1   8      540.69      506.93     10.53 o
  -4   1   8      211.87      195.84      5.04 o
  -3   1   8      138.72      125.69      3.85 o
  -2   1   8        0.11       -0.76      0.76 o
  -1   1   8      837.58      832.86      8.47 o
   0   1   8       41.95       41.98      2.07 o
   1   1   8       57.46       53.08      2.15 o
   2   1   8        2.98        2.98      0.76 o
   3   1   8      487.92      504.40      7.04 o
   4   1   8        0.04        0.30      0.66 o
   5   1   8      855.90      869.36     16.04 o
   6   1   8        1.60        2.77      1.59 o
   7   1   8      279.93      274.94      8.14 o
   8   1   8        5.78        3.81      3.20 o
   9   1   8        1.29       -1.60      2.83 o
  -7   2   8      398.21      413.61     11.28 o
  -6   2   8        1.95        0.65      1.52 o
  -5   2   8       51.54       48.99      3.00 o
  -4   2   8      544.86      549.00     11.77 o
  -3   2   8      105.21      108.01      3.62 o
  -2   2   8      724.14      758.47     19.27 o
  -1   2   8      573.39      585.82      8.13 o
   0   2   8     3633.37     3746.37     61.47 o
   1   2   8      636.05      618.90      7.34 o
   2   2   8     1093.32     1127.46     24.94 o
   3   2   8      316.14      317.28      8.58 o
   4   2   8        1.12        1.46      0.63 o
   5   2   8       75.56       79.04      2.11 o
   6   2   8      133.06      129.06      4.53 o
   7   2   8       25.50       27.94      3.08 o
   8   2   8      328.93      313.98     13.53 o
   9   2   8        3.51        5.04      3.69 o
  -7   3   8      160.92      169.66      6.32 o
  -6   3   8       25.92       26.73      3.30 o
  -5   3   8      451.33      449.78     16.05 o
  -4   3   8        6.60        6.88      1.46 o
  -3   3   8     1026.84     1003.68     10.21 o
  -2   3   8       31.56       33.29      2.11 o
  -1   3   8      170.65      175.73      5.53 o
   0   3   8       29.62       29.50      1.56 o
   1   3   8       21.18       20.17      1.29 o
   2   3   8      152.85      138.98      3.11 o
   3   3   8       16.83       17.92      1.37 o
   4   3   8      426.65      402.93      5.44 o
   5   3   8        2.40        1.69      0.86 o
   6   3   8      383.27      353.22      6.30 o
   7   3   8       95.92       91.47      3.59 o
   8   3   8        0.58        0.61      2.83 o
   9   3   8       12.20       14.64      4.55 o
  -7   4   8       34.88       42.36      4.39 o
  -6   4   8       55.71       67.44      3.95 o
  -5   4   8       39.64       34.51      3.14 o
  -4   4   8      560.37      536.83      8.96 o
  -3   4   8     1353.36     1306.30     11.60 o
  -2   4   8      137.49      147.00      3.88 o
  -1   4   8       93.02      117.96      2.16 o
   0   4   8     3040.81     3215.38     51.41 o
   1   4   8       46.80       45.81      1.74 o
   2   4   8      338.83      334.19     11.69 o
   3   4   8       29.41       25.76      1.59 o
   4   4   8       18.72       21.18      1.58 o
   5   4   8       11.81       16.68      1.80 o
   6   4   8        1.68        0.67      1.11 o
   7   4   8      106.07       96.45      4.64 o
   8   4   8       10.60        6.89      3.44 o
   9   4   8        3.97        5.29      3.44 o
  -7   5   8        9.05       10.18      3.51 o
  -6   5   8        0.75        0.69      1.77 o
  -5   5   8      199.09      199.43      7.52 o
  -4   5   8        1.85        0.75      1.28 o
  -3   5   8     1188.20     1166.86     12.94 o
  -2   5   8      256.34      239.01      4.26 o
  -1   5   8      386.88      373.20      4.40 o
   0   5   8        2.31        2.48      0.61 o
   1   5   8        0.97        1.63      0.68 o
   2   5   8       12.42       14.29      1.08 o
   3   5   8      635.46      641.63     10.23 o
   4   5   8       13.17       13.20      1.43 o
   5   5   8      716.63      709.39     22.81 o
   6   5   8       23.76       25.11      2.26 o
   7   5   8      125.70      141.29      5.57 o
   8   5   8        1.33        1.38      1.65 o
   9   5   8        0.08       -0.61      2.95 o
  -6   6   8       11.11        8.93      2.71 o
  -5   6   8        4.91        9.35      2.47 o
  -4   6   8        0.09       -1.33      1.35 o
  -3   6   8       72.74       64.44      4.13 o
  -2   6   8       37.54       35.35      2.33 o
  -1   6   8       11.45       13.28      1.24 o
   0   6   8        2.35        3.46      0.75 o
   1   6   8      228.86      212.62      3.22 o
   2   6   8      261.29      263.62      3.63 o
   3   6   8      195.63      181.13      2.62 o
   4   6   8      132.27      125.18      3.95 o
   5   6   8       19.05       18.46      2.01 o
   6   6   8      160.18      141.64      4.54 o
   7   6   8        8.41        7.32      4.30 o
   8   6   8       92.04       97.44      6.21 o
   9   6   8       36.55       29.64      5.29 o
  -6   7   8       41.35       39.70      4.67 o
  -5   7   8      157.86      163.11      8.92 o
  -4   7   8       56.42       52.95      4.26 o
  -3   7   8      190.16      193.02      7.00 o
  -2   7   8       93.52       84.52      5.66 o
  -1   7   8        5.97        7.11      1.03 o
   0   7   8       14.77       14.65      1.30 o
   1   7   8       19.62       20.00      1.21 o
   2   7   8      106.39      103.77      2.33 o
   3   7   8       19.34       20.63      1.37 o
   4   7   8       39.75       37.47      2.53 o
   5   7   8       22.96       21.57      2.16 o
   6   7   8        0.64        1.40      1.68 o
   7   7   8       23.24       25.19      3.13 o
   8   7   8        5.09        8.14      2.39 o
   9   7   8        7.56        9.12      2.65 o
  -5   8   8       20.59       23.94      3.65 o
  -4   8   8        2.60        4.18      2.17 o
  -3   8   8       89.17       77.98      7.13 o
  -2   8   8      279.00      259.41     10.88 o
  -1   8   8      856.56      809.60     10.00 o
   0   8   8      278.17      285.99      5.46 o
   1   8   8      140.33      138.37      3.06 o
   2   8   8     2533.06     2521.15     35.81 o
   3   8   8     1843.93     1790.90     27.86 o
   4   8   8        7.18        7.33      1.44 o
   5   8   8       43.28       41.16      2.45 o
   6   8   8       64.57       50.24      3.21 o
   7   8   8       13.78       18.00      2.40 o
   8   8   8       17.27       16.23      2.43 o
   9   8   8       27.08       27.43      3.08 o
  -5   9   8       10.84        9.92      2.98 o
  -4   9   8        2.19        1.66      2.08 o
  -3   9   8       79.14       78.14      5.16 o
  -2   9   8       39.81       35.38      3.51 o
  -1   9   8        0.59        1.32      1.68 o
   0   9   8       80.18       79.09      3.22 o
   1   9   8       47.44       38.20      9.73 o
   2   9   8      362.38      357.89      6.40 o
   3   9   8      126.08      134.43      3.20 o
   4   9   8      312.85      303.08      5.69 o
   5   9   8      174.70      181.36      5.36 o
   6   9   8       24.44       19.49      2.41 o
   7   9   8       46.69       57.59      3.63 o
   8   9   8        1.16        1.78      2.22 o
   9   9   8        2.03        1.60      2.26 o
  -4  10   8        5.68        2.00      2.22 o
  -3  10   8       47.32       47.16      4.44 o
  -2  10   8       19.78       17.37      2.94 o
  -1  10   8       29.74       31.57      3.48 o
   0  10   8        2.59        2.97      1.80 o
   1  10   8       10.50       14.36      1.62 o
   2  10   8        2.47        1.96      1.13 o
   3  10   8        0.01        0.45      0.96 o
   4  10   8        8.87       11.61      2.01 o
   5  10   8      136.19      121.84      4.70 o
   6  10   8       12.62       12.92      2.23 o
   7  10   8       23.82       23.85      3.51 o
   8  10   8        9.42       14.06      3.27 o
  -3  11   8       20.85       20.83      3.61 o
  -2  11   8       55.14       54.80      7.81 o
  -1  11   8        0.02       -0.18      1.65 o
   0  11   8       27.02       26.38      3.26 o
   1  11   8        9.81       11.22      2.03 o
   2  11   8        0.63       -0.07      1.07 o
   3  11   8       21.82       24.78      2.03 o
   4  11   8       92.88       90.76      4.20 o
   5  11   8        9.64       10.51      2.74 o
   6  11   8        7.59        8.63      2.73 o
   7  11   8        0.18        0.87      2.22 o
  -2  12   8       52.56       60.75      5.00 o
  -1  12   8       59.19       58.54      5.90 o
   0  12   8        0.33        0.64      1.80 o
   1  12   8       18.44       22.86      2.57 o
   2  12   8       46.06       35.42     16.78 o
   3  12   8      179.54      191.81     16.85 o
   4  12   8        1.61        3.20      3.44 o
   5  12   8       49.81       52.51      4.78 o
   6  12   8       14.02       17.84      3.48 o
   7  12   8       18.22       26.30      4.20 o
   0  13   8       11.01       10.73      2.80 o
   1  13   8       34.72       38.24      3.28 o
   2  13   8       14.70       18.04      3.22 o
   3  13   8       79.45       84.74      8.49 o
   4  13   8        0.07       -0.86      2.71 o
   5  13   8       22.44       26.56      5.53 o
  -1  -9   9      112.12      118.68      9.96 o
   0  -9   9       16.77       22.88      5.66 o
  -3  -8   9       10.03       11.02      2.95 o
  -2  -8   9       20.24       26.72      3.69 o
  -1  -8   9       26.70       27.06      5.66 o
   0  -8   9        0.61       -0.61      2.95 o
   1  -8   9        0.14        2.71      3.57 o
   2  -8   9       67.07       73.30      8.12 o
   3  -8   9        1.46        1.23      3.32 o
  -5  -7   9        9.75       14.14      4.55 o
  -4  -7   9        0.96        0.98      2.71 o
  -3  -7   9       26.52       29.64      5.41 o
  -2  -7   9      177.82      166.80      7.26 o
  -1  -7   9       31.24       35.18      3.54 o
   0  -7   9       53.93       60.02      6.89 o
   1  -7   9        0.07       -0.98      2.83 o
   2  -7   9       78.73       87.32      8.12 o
   3  -7   9        0.66       -0.74      2.95 o
   4  -7   9       21.93       23.09      3.52 o
  -5  -6   9      178.64      181.65     11.56 o
  -4  -6   9       35.49       32.47      5.41 o
  -3  -6   9      156.72      156.81      9.96 o
  -2  -6   9       52.58       50.05      6.27 o
  -1  -6   9      188.75      178.94     10.33 o
   0  -6   9        0.48       -0.74      1.50 o
   1  -6   9        7.51       14.39      3.94 o
   2  -6   9        0.38       -0.65      1.71 o
   3  -6   9       29.27       33.80      3.55 o
   4  -6   9        3.80        2.55      2.21 o
   5  -6   9       89.59      112.44      6.30 o
  -6  -5   9       19.08       23.74      5.29 o
  -5  -5   9        0.43       -0.25      2.58 o
  -4  -5   9        0.31        1.35      2.71 o
  -3  -5   9       28.74       28.41      4.80 o
  -2  -5   9       55.52       54.61      5.90 o
  -1  -5   9      195.36      179.68      9.59 o
   0  -5   9      288.21      287.21      7.06 o
   1  -5   9      201.50      186.01      4.72 o
   2  -5   9      191.07      185.34      9.72 o
   3  -5   9       41.33       46.72      3.97 o
   4  -5   9        0.26        0.30      1.94 o
   5  -5   9       21.93       19.94      3.21 o
   6  -5   9        3.72        1.87      2.50 o
  -6  -4   9       66.92       65.30      7.38 o
  -5  -4   9        0.21        0.74      2.34 o
  -4  -4   9       45.97       48.21      5.78 o
  -3  -4   9       10.06        8.49      3.07 o
  -2  -4   9       53.97       56.94      5.66 o
  -1  -4   9        0.41        0.25      1.66 o
   0  -4   9        6.69        7.39      1.89 o
   1  -4   9        3.28        2.51      1.69 o
   2  -4   9       70.53       70.47      4.11 o
   3  -4   9       74.07       82.95      4.56 o
   4  -4   9      208.45      205.65      7.32 o
   5  -4   9      107.76      112.53      5.65 o
   6  -4   9      242.82      255.82     18.20 o
   7  -4   9      162.82      163.13      9.10 o
  -7  -3   9        6.67        5.29      3.44 o
  -6  -3   9      275.16      273.40     13.41 o
  -5  -3   9       27.08       27.67      4.92 o
  -4  -3   9       61.51       67.27      6.52 o
  -3  -3   9        4.14        5.94      1.49 o
  -2  -3   9       54.32       58.86      3.22 o
  -1  -3   9      143.40      125.59      4.55 o
   0  -3   9      212.62      213.08      5.93 o
   1  -3   9      135.58      126.55      7.13 o
   2  -3   9      214.68      226.59      6.44 o
   3  -3   9        1.45        2.96      1.69 o
   4  -3   9      395.81      406.73      9.25 o
   5  -3   9        2.80        2.81      1.96 o
   6  -3   9        0.91       -0.46      1.78 o
   7  -3   9      224.10      208.95     12.18 o
  -7  -2   9       41.79       35.42      6.03 o
  -6  -2   9       37.23       34.44      5.41 o
  -5  -2   9       35.55       33.45      5.04 o
  -4  -2   9      686.30      683.77     35.11 o
  -3  -2   9      637.65      665.03     18.94 o
  -2  -2   9      173.24      165.85      5.17 o
  -1  -2   9       42.33       37.06      2.87 o
   0  -2   9       41.78       30.32     12.01 o
   1  -2   9       28.30       28.78      2.14 o
   2  -2   9       85.61       80.84      3.25 o
   3  -2   9      178.87      169.85      4.60 o
   4  -2   9       51.31       55.70      3.69 o
   5  -2   9      118.08      119.27      4.28 o
   6  -2   9        4.00        3.19      1.65 o
   7  -2   9       31.31       34.07      5.66 o
   8  -2   9        6.88        9.22      4.30 o
  -7  -1   9       19.61       14.76      4.67 o
  -6  -1   9        9.98        9.94      2.27 o
  -5  -1   9        8.35        7.76      1.98 o
  -4  -1   9        6.29        8.22      1.89 o
  -3  -1   9      156.03      145.50      5.08 o
  -2  -1   9      115.80       96.51      4.10 o
  -1  -1   9      156.27      112.03     26.50 o
   0  -1   9       12.97       14.67      1.62 o
   1  -1   9      361.26      344.74      5.92 o
   2  -1   9       73.76       79.33      3.10 o
   3  -1   9       44.02       43.55      2.18 o
   4  -1   9        9.45        9.56      1.37 o
   5  -1   9       19.89       19.07      2.01 o
   6  -1   9        0.01        0.57      1.29 o
   7  -1   9       93.83       93.84      8.24 o
   8  -1   9       26.49       25.83      5.29 o
  -7   0   9       10.45       11.03      2.71 o
  -6   0   9       20.70       22.51      2.95 o
  -5   0   9      106.81      107.91      5.22 o
  -4   0   9      333.61      324.02     11.38 o
  -3   0   9        0.73        0.03      1.33 o
  -2   0   9      394.43      372.18      6.40 o
  -1   0   9       12.87       15.47      1.63 o
   0   0   9      100.45      104.50      3.35 o
   1   0   9        0.42       -0.46      0.86 o
   2   0   9      108.78      106.94      2.95 o
   3   0   9      127.00      132.47      3.89 o
   4   0   9      279.34      264.22      7.10 o
   5   0   9      125.15      123.58      3.87 o
   6   0   9      267.98      262.61      7.84 o
   7   0   9       84.12       84.42      6.70 o
   8   0   9       60.60       71.09      7.50 o
   9   0   9       24.69       23.86      5.53 o
  -7   1   9        0.38        2.21      1.99 o
  -6   1   9       55.43       51.98      4.12 o
  -5   1   9       61.92       62.11      4.17 o
  -4   1   9      143.65      144.49      5.72 o
  -3   1   9     1308.70     1312.32     26.57 o
  -2   1   9      445.43      449.62      6.98 o
  -1   1   9        2.65        1.09      0.97 o
   0   1   9      143.12      178.39      4.15 o
   1   1   9      223.17      260.58      6.13 o
   2   1   9      661.82      654.21     20.66 o
   3   1   9      588.12      563.46     10.70 o
   4   1   9      113.53      113.98      2.95 o
   5   1   9       34.06       33.46      2.38 o
   6   1   9       15.69       17.42      2.59 o
   7   1   9      114.63      107.12      8.36 o
   8   1   9        0.04       -0.12      2.71 o
   9   1   9      144.16      145.61     10.70 o
  -7   2   9      221.46      231.46     14.76 o
  -6   2   9       21.30       25.31      3.22 o
  -5   2   9      254.95      258.95     12.79 o
  -4   2   9      422.85      424.62     14.37 o
  -3   2   9      406.14      384.41      6.76 o
  -2   2   9      328.50      319.49      5.87 o
  -1   2   9        0.04        0.05      0.81 o
   0   2   9       41.26       43.81      2.25 o
   1   2   9      567.17      571.53      7.90 o
   2   2   9       28.30       28.11      1.53 o
   3   2   9      547.08      555.44     10.56 o
   4   2   9       90.53      100.86      3.77 o
   5   2   9      316.41      300.95     10.15 o
   6   2   9       25.22       21.40      2.74 o
   7   2   9      143.42      136.27      9.10 o
   8   2   9        1.07       -1.60      2.71 o
   9   2   9       48.09       56.20      7.13 o
  -7   3   9        2.84        3.55      2.30 o
  -6   3   9        2.84        1.67      1.92 o
  -5   3   9       21.37       19.23      3.44 o
  -4   3   9      168.75      158.55      4.70 o
  -3   3   9      566.14      567.90      8.17 o
  -2   3   9      222.11      211.50      4.85 o
  -1   3   9      907.74      903.25     10.25 o
   0   3   9      970.06      942.73     14.54 o
   1   3   9      804.98      797.58     19.37 o
   2   3   9      475.07      499.95     12.24 o
   3   3   9      201.97      199.11      4.99 o
   4   3   9      107.66      110.99      3.77 o
   5   3   9       30.78       29.66      2.20 o
   6   3   9       25.74       30.65      2.30 o
   7   3   9      142.21      143.77      8.98 o
   8   3   9      219.71      219.53     11.68 o
   9   3   9       67.96       74.65      7.75 o
  -7   4   9        0.26        0.59      1.63 o
  -6   4   9        0.52        2.07      1.59 o
  -5   4   9        1.03        1.85      1.69 o
  -4   4   9       45.33       41.11      3.60 o
  -3   4   9       20.63       22.62      3.53 o
  -2   4   9       27.38       29.74      2.16 o
  -1   4   9        4.36        3.81      1.12 o
   0   4   9       85.20       85.78      2.55 o
   1   4   9       76.46       79.30      2.35 o
   2   4   9      181.38      176.50      5.56 o
   3   4   9       83.67       79.12      2.68 o
   4   4   9      779.55      757.45     13.73 o
   5   4   9        0.03        0.08      0.98 o
   6   4   9      288.02      259.45      5.75 o
   7   4   9        0.17       -1.26      1.47 o
   8   4   9      106.00       93.47      7.75 o
   9   4   9       62.75       65.55      7.26 o
  -6   5   9        0.86        3.16      2.04 o
  -5   5   9        6.39        3.91      1.72 o
  -4   5   9        0.48        1.54      1.33 o
  -3   5   9      134.42      141.64      3.74 o
  -2   5   9      722.33      686.48      7.51 o
  -1   5   9        8.76        9.75      0.86 o
   0   5   9      584.10      565.48      6.22 o
   1   5   9       43.89       38.03      1.79 o
   2   5   9       57.59       51.70      2.11 o
   3   5   9      877.24      861.92      8.39 o
   4   5   9      212.52      218.28      5.15 o
   5   5   9        0.01       -0.99      1.04 o
   6   5   9      305.16      279.93      6.23 o
   7   5   9      242.19      228.30     15.50 o
   8   5   9       15.64       15.13      4.06 o
   9   5   9       47.35       58.54      6.89 o
  -6   6   9      157.35      172.98      8.00 o
  -5   6   9      218.89      220.24     10.02 o
  -4   6   9      110.05      110.81      5.78 o
  -3   6   9       41.58       44.28      3.69 o
  -2   6   9      451.54      435.61      6.86 o
  -1   6   9      178.31      160.08      4.19 o
   0   6   9        5.48        5.33      0.81 o
   1   6   9      179.12      169.52      3.63 o
   2   6   9       47.75       45.56      1.79 o
   3   6   9      982.56      913.45     14.87 o
   4   6   9      154.63      143.27      4.47 o
   5   6   9      987.65      921.03     13.47 o
   6   6   9       82.91       84.52      4.51 o
   7   6   9      444.51      409.47     11.75 o
   8   6   9       32.31       31.39      3.43 o
   9   6   9        9.50        5.29      3.69 o
  -6   7   9       32.61       40.37      4.65 o
  -5   7   9        4.40        5.06      2.30 o
  -4   7   9       21.61       25.15      3.30 o
  -3   7   9       31.48       36.43      3.56 o
  -2   7   9        8.11        6.83      2.09 o
  -1   7   9      153.49      183.38      3.78 o
   0   7   9       28.78       34.58      1.61 o
   1   7   9        0.28        0.35      0.76 o
   2   7   9      110.64      104.26      2.66 o
   3   7   9       58.73       55.99      2.65 o
   4   7   9       13.91       13.89      1.93 o
   5   7   9       65.43       57.80      3.21 o
   6   7   9      108.57       99.31      5.00 o
   7   7   9       33.41       33.64      3.43 o
   8   7   9      132.95      132.34      6.21 o
   9   7   9        7.19        9.35      2.73 o
  -5   8   9       23.81       27.31      4.30 o
  -4   8   9       62.41       60.98      4.81 o
  -3   8   9       15.68       17.07      2.87 o
  -2   8   9       11.77       10.76      2.29 o
  -1   8   9       32.75       32.88      2.35 o
   0   8   9       33.96       31.01      1.85 o
   1   8   9        6.27        5.88      1.04 o
   2   8   9      486.29      472.85      8.80 o
   3   8   9       23.05       23.75      1.92 o
   4   8   9      416.31      404.62      6.48 o
   5   8   9        1.21        0.27      1.35 o
   6   8   9      200.94      197.47      5.76 o
   7   8   9       18.20       12.63      2.16 o
   8   8   9        0.93       -0.23      1.54 o
   9   8   9       20.68       29.42      3.22 o
  -5   9   9        0.27        2.75      2.48 o
  -4   9   9        6.98        4.09      2.30 o
  -3   9   9        0.62        1.32      1.87 o
  -2   9   9       33.37       39.24      5.10 o
  -1   9   9       83.59       78.42      4.69 o
   0   9   9      975.40      926.06     10.35 o
   1   9   9      218.03      204.15      4.46 o
   2   9   9       30.42       23.16      4.61 o
   3   9   9      236.51      232.54      4.97 o
   4   9   9      252.30      235.28      5.19 o
   5   9   9       20.39       19.16      2.29 o
   6   9   9       46.49       44.49      3.24 o
   7   9   9      111.18      101.02      4.56 o
   8   9   9       94.38       90.29      4.57 o
  -4  10   9        6.68       10.52      3.12 o
  -3  10   9       49.86       58.55      4.82 o
  -2  10   9        0.19       -1.33      2.09 o
  -1  10   9       70.72       73.18      6.09 o
   0  10   9        6.58        6.76      2.17 o
   1  10   9       26.69       21.86      4.46 o
   2  10   9       67.62       63.87      2.83 o
   3  10   9        3.98        5.44      1.42 o
   4  10   9      101.13       93.71      4.13 o
   5  10   9       97.20      102.45      4.44 o
   6  10   9       58.98       59.15      3.72 o
   7  10   9       93.72       97.62      4.73 o
   8  10   9        4.83        5.11      2.60 o
  -3  11   9        0.01        1.16      1.97 o
  -2  11   9        5.98        8.08      2.74 o
  -1  11   9       61.53       52.44      4.39 o
   0  11   9       24.83       25.75      3.21 o
   1  11   9      111.29      115.85      4.61 o
   2  11   9       37.90       38.53      2.40 o
   3  11   9       12.42       10.97      2.10 o
   4  11   9        0.95        0.75      1.55 o
   5  11   9        6.29        6.35      1.92 o
   6  11   9       38.09       44.58      4.44 o
   7  11   9        1.35       -0.02      2.21 o
  -2  12   9        1.76        2.10      2.39 o
  -1  12   9        3.14        4.59      2.30 o
   0  12   9       18.09       18.80      3.81 o
   1  12   9        7.89       10.20      2.08 o
   2  12   9       60.80       58.46      3.63 o
   3  12   9       29.94       35.98      3.71 o
   4  12   9      114.59      119.77      4.89 o
   5  12   9        7.51        6.76      2.65 o
   6  12   9      100.89      107.82      6.61 o
   0  13   9       55.41       57.51      5.04 o
   1  13   9        7.73        8.81      2.16 o
   2  13   9       14.85       15.78      3.07 o
   3  13   9       21.13       22.63      5.29 o
   4  13   9       20.75       28.78      5.78 o
   5  13   9        5.38        3.81      3.81 o
  -2  -8  10        0.26        0.88      2.24 o
  -1  -8  10       88.99       95.81      9.22 o
   0  -8  10        9.08        9.22      4.43 o
   1  -8  10      101.95      131.59     10.45 o
  -4  -7  10      119.70      124.83     10.08 o
  -3  -7  10       22.86       22.51      5.17 o
  -2  -7  10      155.56      156.15      7.13 o
  -1  -7  10        6.25        3.69      2.07 o
   0  -7  10       12.30       18.20      4.80 o
   1  -7  10        5.63        4.43      3.57 o
   2  -7  10       19.55       18.08      4.92 o
   3  -7  10        0.69        2.46      3.32 o
  -5  -6  10        0.20        0.12      2.95 o
  -4  -6  10       10.07        8.98      4.06 o
  -3  -6  10        3.50        2.09      2.95 o
  -2  -6  10        0.03       -1.97      2.34 o
  -1  -6  10        6.74        9.22      3.69 o
   0  -6  10       37.53       33.08      5.29 o
   1  -6  10       79.61       82.40      7.63 o
   2  -6  10       34.61       31.12      5.29 o
   3  -6  10      240.21      247.54      8.28 o
   4  -6  10       50.38       46.65      4.39 o
   5  -6  10        0.12       -2.09      2.09 o
  -5  -5  10      186.45      183.37     11.68 o
  -4  -5  10       47.60       53.50      6.64 o
  -3  -5  10      179.39      168.24     10.33 o
  -2  -5  10       17.98       19.31      4.30 o
  -1  -5  10       91.89       91.25      7.38 o
   0  -5  10        7.11        7.38      3.20 o
   1  -5  10        0.91        1.56      1.91 o
   2  -5  10       15.23       17.02      2.89 o
   3  -5  10       77.59       85.80      6.52 o
   4  -5  10        7.92        9.35      2.61 o
   5  -5  10      127.39      134.15      6.65 o
  -6  -4  10       33.56       28.16      5.66 o
  -5  -4  10       11.99       10.45      3.81 o
  -4  -4  10        5.65        7.63      3.57 o
  -3  -4  10       98.39      113.02      8.36 o
  -2  -4  10        5.30        6.76      3.20 o
  -1  -4  10      402.62      362.31     13.28 o
   0  -4  10       49.48       52.08      5.35 o
   1  -4  10      347.37      325.22      8.02 o
   2  -4  10      145.40      141.54      5.72 o
   3  -4  10       79.64       80.61      4.74 o
   4  -4  10      145.22      156.68      6.57 o
   5  -4  10        4.59        2.95      2.13 o
   6  -4  10        0.02       -1.23      2.17 o
  -6  -3  10       69.02       64.44      7.26 o
  -5  -3  10        0.05        2.83      2.83 o
  -4  -3  10      246.11      255.81     12.30 o
  -3  -3  10        0.40       -0.74      1.97 o
  -2  -3  10      229.14      240.58     21.15 o
  -1  -3  10       11.92       17.19      2.27 o
   0  -3  10       41.28       42.62      3.22 o
   1  -3  10       32.06       18.54     16.42 o
   2  -3  10       59.86       56.32      3.78 o
   3  -3  10        7.33        6.76      2.09 o
   4  -3  10      347.56      352.94      8.90 o
   5  -3  10       27.77       28.16      3.30 o
   6  -3  10      166.54      180.44     20.23 o
   7  -3  10        0.63        0.25      3.44 o
  -6  -2  10       14.27       16.97      4.67 o
  -5  -2  10        0.02       -1.84      1.84 o
  -4  -2  10       45.01       48.38      4.06 o
  -3  -2  10      106.63      119.98      6.76 o
  -2  -2  10       70.13       76.42      3.84 o
  -1  -2  10       56.04       52.02      3.27 o
   0  -2  10     1188.84     1215.58     21.03 o
   1  -2  10      892.35      867.98     11.95 o
   2  -2  10      125.47      128.39      5.78 o
   3  -2  10       82.47       89.61      7.87 o
   4  -2  10        2.90        3.16      1.80 o
   5  -2  10        5.03        4.40      1.91 o
   6  -2  10       19.27       21.70      3.06 o
   7  -2  10       18.29       22.38      5.04 o
  -7  -1  10        0.33        1.84      3.44 o
  -6  -1  10       88.42       85.47      8.12 o
  -5  -1  10      219.96      221.37      7.33 o
  -4  -1  10       24.83       24.98      2.77 o
  -3  -1  10       14.16       14.63      3.75 o
  -2  -1  10       11.28       10.56      1.80 o
  -1  -1  10      269.79      242.88     23.00 o
   0  -1  10       91.25       86.03      4.09 o
   1  -1  10       33.23       32.91      2.82 o
   2  -1  10       54.33       52.19      3.39 o
   3  -1  10      122.05      118.21      6.46 o
   4  -1  10        0.19       -0.49      1.07 o
   5  -1  10      322.21      334.49      7.46 o
   6  -1  10        8.24        9.96      3.69 o
   7  -1  10      134.29      127.66      9.47 o
   8  -1  10       11.50        6.40      3.94 o
  -7   0  10      336.16      350.26     16.11 o
  -6   0  10       13.90       17.06      2.87 o
  -5   0  10       67.42       68.82      8.06 o
  -4   0  10      408.01      402.32     14.88 o
  -3   0  10       60.03       57.07      3.74 o
  -2   0  10      429.84      417.27     12.61 o
  -1   0  10      294.90      291.38      9.16 o
   0   0  10     1084.78     1067.72     25.63 o
   1   0  10      206.05      201.50      4.71 o
   2   0  10      380.05      372.22      6.05 o
   3   0  10       62.73       66.29      2.95 o
   4   0  10       13.91       14.50      1.73 o
   5   0  10       12.28       14.50      1.78 o
   6   0  10       11.51       10.92      2.47 o
   7   0  10        2.83        0.74      2.95 o
   8   0  10       67.22       78.10      8.12 o
  -7   1  10       71.03       79.37      5.55 o
  -6   1  10       65.16       71.83      9.35 o
  -5   1  10      202.72      196.17      7.18 o
  -4   1  10      149.03      156.02      9.22 o
  -3   1  10      539.52      548.18     14.20 o
  -2   1  10      382.61      380.45      6.77 o
  -1   1  10      112.17      111.64      3.72 o
   0   1  10        1.42        1.74      1.09 o
   1   1  10       37.24       37.36      2.32 o
   2   1  10      157.44      139.21      3.34 o
   3   1  10       22.98       23.93      1.69 o
   4   1  10      395.21      389.35     14.46 o
   5   1  10       56.45       58.84      4.03 o
   6   1  10      316.35      310.76      9.96 o
   7   1  10      126.36      132.33      9.35 o
   8   1  10        3.93        7.63      3.81 o
   9   1  10        6.63        6.89      4.18 o
  -7   2  10       38.84       46.09      4.56 o
  -6   2  10       65.38       82.92      7.26 o
  -5   2  10        4.40        5.29      2.04 o
  -4   2  10      172.79      173.05      6.52 o
  -3   2  10      541.10      530.02      8.33 o
  -2   2  10        1.80        1.55      1.20 o
  -1   2  10      112.51      117.07      3.80 o
   0   2  10      939.24      952.98     29.42 o
   1   2  10      110.58      120.12      3.09 o
   2   2  10      244.41      239.43      6.24 o
   3   2  10      252.67      256.19      8.84 o
   4   2  10        6.13        7.18      1.98 o
   5   2  10       14.48       16.24      3.63 o
   6   2  10        8.26        9.81      2.29 o
   7   2  10       61.10       55.96      6.27 o
   8   2  10       16.41        9.22      3.94 o
   9   2  10        9.18       10.58      4.43 o
  -7   3  10       14.20       18.36      3.47 o
  -6   3  10        0.98        4.36      2.26 o
  -5   3  10      138.76      120.37      5.98 o
  -4   3  10        2.81        2.22      1.32 o
  -3   3  10      768.44      745.05      9.81 o
  -2   3  10      394.79      384.29      6.78 o
  -1   3  10      106.19      101.06      3.47 o
   0   3  10       37.68       37.20      1.93 o
   1   3  10        7.16        7.97      1.28 o
   2   3  10       24.71       25.57      1.56 o
   3   3  10      208.61      216.08      7.26 o
   4   3  10        0.06        0.37      1.48 o
   5   3  10      258.31      259.02      9.78 o
   6   3  10        5.77       11.47      2.07 o
   7   3  10       43.24       48.58      6.03 o
   8   3  10        0.12        0.37      3.20 o
   9   3  10        1.64        1.60      3.69 o
  -6   4  10       47.59       42.34      3.55 o
  -5   4  10       23.21       22.32      3.22 o
  -4   4  10       15.26       17.03      2.73 o
  -3   4  10       35.73       30.72      2.42 o
  -2   4  10        1.47        0.81      1.03 o
  -1   4  10        4.16        2.20      1.09 o
   0   4  10      168.63      157.09      3.56 o
   1   4  10      556.80      525.03     14.06 o
   2   4  10      752.85      767.33     29.72 o
   3   4  10      450.63      407.07      7.89 o
   4   4  10      260.12      231.93      6.91 o
   5   4  10        5.51        5.23      1.42 o
   6   4  10      260.64      246.55     18.57 o
   7   4  10        0.94        0.12      2.46 o
   8   4  10      142.64      132.82      9.59 o
   9   4  10       65.81       56.20      7.13 o
  -6   5  10       46.13       56.62      4.97 o
  -5   5  10      118.51      116.02      5.04 o
  -4   5  10       67.61       59.23      3.52 o
  -3   5  10      149.64      152.22      6.17 o
  -2   5  10      116.94      110.00      3.85 o
  -1   5  10        0.01        0.16      0.94 o
   0   5  10       22.30       21.85      1.61 o
   1   5  10        3.42        2.57      0.78 o
   2   5  10      158.49      151.16      4.66 o
   3   5  10       21.37       22.41      2.12 o
   4   5  10       52.76       53.61      2.98 o
   5   5  10        8.98       11.20      1.75 o
   6   5  10        1.31        1.93      1.71 o
   7   5  10       31.22       37.72      3.43 o
   8   5  10       18.52       24.60      5.04 o
   9   5  10       32.68       43.17      6.52 o
  -6   6  10      169.39      192.47     10.15 o
  -5   6  10       33.75       35.57      4.04 o
  -4   6  10        0.23        0.20      1.65 o
  -3   6  10      102.52       86.98      7.19 o
  -2   6  10      213.87      195.87      4.97 o
  -1   6  10      951.55      844.05      9.74 o
   0   6  10       76.26       85.95      2.48 o
   1   6  10       68.32       66.90      2.70 o
   2   6  10     1614.94     1628.05     55.00 o
   3   6  10     1790.49     1705.10     24.10 o
   4   6  10      218.12      208.43     12.34 o
   5   6  10       31.82       31.59      2.55 o
   6   6  10       19.66       18.49      2.69 o
   7   6  10        2.05        2.28      1.86 o
   8   6  10        3.13        5.15      2.17 o
   9   6  10        5.58        3.94      3.81 o
  -5   7  10       45.20       50.46      4.65 o
  -4   7  10        3.87        2.59      2.04 o
  -3   7  10      152.64      163.23      6.78 o
  -2   7  10       15.18        9.58      2.26 o
  -1   7  10        0.04        0.08      0.87 o
   0   7  10       33.32       27.11      4.00 o
   1   7  10      246.96      248.81      5.04 o
   2   7  10      309.99      311.58      6.32 o
   3   7  10      786.50      753.49     10.51 o
   4   7  10      330.39      312.10      6.72 o
   5   7  10      705.72      663.57     12.97 o
   6   7  10       61.95       55.30      4.20 o
   7   7  10      142.11      138.10      6.21 o
   8   7  10        1.63        0.33      1.83 o
   9   7  10        0.18        0.61      3.20 o
  -5   8  10        7.17        6.41      2.77 o
  -4   8  10        7.16        5.87      2.33 o
  -3   8  10       88.71       84.24      5.25 o
  -2   8  10        8.12        5.87      2.17 o
  -1   8  10       21.34       29.09      3.09 o
   0   8  10        5.33        4.46      1.15 o
   1   8  10        0.88       -0.65      0.77 o
   2   8  10        0.44        0.38      0.84 o
   3   8  10        0.04       -0.44      1.04 o
   4   8  10       58.73       57.11      2.85 o
   5   8  10      119.84      109.50      5.43 o
   6   8  10        6.83        4.46      2.13 o
   7   8  10       30.56       32.48      3.52 o
   8   8  10       35.64       40.61      4.08 o
   9   8  10        0.36        3.13      3.32 o
  -4   9  10       22.08       21.62      3.59 o
  -3   9  10       11.80       13.30      2.91 o
  -2   9  10       61.59       58.82      4.56 o
  -1   9  10        4.76        4.89      1.99 o
   0   9  10       51.36       52.46      3.86 o
   1   9  10       18.90       18.01      1.62 o
   2   9  10        1.11        2.27      1.01 o
   3   9  10        1.62        3.16      1.27 o
   4   9  10       44.43       42.25      2.96 o
   5   9  10       48.60       48.70      3.30 o
   6   9  10        0.05        0.14      1.50 o
   7   9  10        8.11        8.54      2.13 o
   8   9  10        0.47       -0.28      1.65 o
  -3  10  10        0.16       -0.11      2.28 o
  -2  10  10       80.16       90.01      5.60 o
  -1  10  10       65.71       53.13      5.41 o
   0  10  10        8.75       17.93      2.70 o
   1  10  10       39.71       41.58      3.50 o
   2  10  10       81.85       83.90      3.23 o
   3  10  10      169.76      163.98      4.51 o
   4  10  10       23.08       25.06      2.57 o
   5  10  10       56.83       57.39      4.59 o
   6  10  10       22.48       26.46      2.85 o
   7  10  10       79.03       84.67      4.44 o
   8  10  10        2.79        5.19      2.68 o
  -2  11  10        1.57        0.89      2.17 o
  -1  11  10        0.13        0.93      1.96 o
   0  11  10        1.05       -0.66      1.84 o
   1  11  10       90.11       79.01      4.67 o
   2  11  10        5.75        5.63      2.21 o
   3  11  10      207.86      216.61      6.16 o
   4  11  10        3.04        1.53      1.72 o
   5  11  10       86.51       94.56      6.03 o
   6  11  10        2.19        2.45      1.88 o
   7  11  10       25.21       26.61      4.03 o
  -1  12  10        3.51        4.43      2.52 o
   0  12  10       18.27       21.28      3.26 o
   1  12  10        7.69        2.88      2.95 o
   2  12  10        3.94        5.11      2.83 o
   3  12  10        4.19        5.60      2.29 o
   4  12  10        6.58        7.64      3.40 o
   5  12  10        3.56        6.96      2.74 o
   6  12  10        0.95        0.80      2.56 o
   0  13  10        0.09        0.11      2.19 o
   1  13  10        1.05        1.84      2.71 o
   2  13  10       14.75       20.16      3.36 o
   3  13  10        2.56        2.58      3.57 o
   4  13  10        3.84        0.37      3.32 o
   5  13  10       43.77       44.51      4.69 o
  -2  -7  11       20.53       17.57      3.27 o
  -1  -7  11       49.93       50.05      7.01 o
   0  -7  11       95.74       91.13      8.49 o
   1  -7  11       48.50       57.68      7.26 o
   2  -7  11       65.41       68.01      7.63 o
  -4  -6  11       24.99       31.73      5.90 o
  -3  -6  11       21.07       23.74      5.41 o
  -2  -6  11       39.70       45.63      6.40 o
  -1  -6  11        4.73        1.48      2.95 o
   0  -6  11        0.31        2.21      2.95 o
   1  -6  11        0.37       -1.23      2.71 o
   2  -6  11       40.76       46.98      6.27 o
   3  -6  11        7.05        8.12      3.94 o
   4  -6  11       71.52       75.77      5.56 o
  -4  -5  11       62.80       58.91      7.13 o
  -3  -5  11        0.21        0.98      2.71 o
  -2  -5  11        4.27        6.15      3.32 o
  -1  -5  11      120.32      114.01      8.61 o
   0  -5  11        6.63       16.97      4.30 o
   1  -5  11       48.82       48.82      5.90 o
   2  -5  11       61.94       70.52      4.57 o
   3  -5  11        6.58       10.50      2.64 o
   4  -5  11      115.74      118.13      6.26 o
   5  -5  11       13.79       14.66      3.13 o
  -5  -4  11       26.04       22.01      5.17 o
  -4  -4  11      338.20      323.20     14.64 o
  -3  -4  11      481.28      475.95     16.97 o
  -2  -4  11       34.37       36.53      5.29 o
  -1  -4  11       91.00       93.22      7.63 o
   0  -4  11       18.17       16.78      4.06 o
   1  -4  11        1.51        3.36      1.91 o
   2  -4  11        7.54        5.78      2.17 o
   3  -4  11       53.41       54.54      4.22 o
   4  -4  11        2.81        6.43      2.46 o
   5  -4  11       44.89       56.94      4.78 o
   6  -4  11        0.25        0.98      3.57 o
  -5  -3  11        0.50        0.12      2.58 o
  -4  -3  11       17.63       17.83      4.43 o
  -3  -3  11      142.50      130.49      8.85 o
  -2  -3  11        0.99       -0.61      2.34 o
  -1  -3  11      127.60      121.13      5.02 o
   0  -3  11        0.22        0.47      1.52 o
   1  -3  11      163.42      165.54      8.73 o
   2  -3  11       31.23       38.82      7.26 o
   3  -3  11       51.30       49.07      3.87 o
   4  -3  11       49.69       52.01      5.84 o
   5  -3  11        1.35        1.01      1.98 o
   6  -3  11        3.64        0.61      3.20 o
  -6  -2  11       42.10       48.09      6.89 o
  -5  -2  11        8.86        9.35      3.81 o
  -4  -2  11      311.77      301.19     13.41 o
  -3  -2  11       12.07       11.92      2.19 o
  -2  -2  11      164.89      162.21      5.73 o
  -1  -2  11        4.79        6.42      1.86 o
   0  -2  11       18.25        3.69      5.72 o
   1  -2  11        0.81        0.30      1.48 o
   2  -2  11      102.19      101.67      4.72 o
   3  -2  11       59.42       55.22      3.73 o
   4  -2  11      176.70      172.54      6.22 o
   5  -2  11       69.04       69.97      6.21 o
   6  -2  11      132.48      136.27      9.72 o
   7  -2  11       38.13       33.08      5.90 o
  -6  -1  11       28.35       34.31      5.90 o
  -5  -1  11       74.72       71.09      7.38 o
  -4  -1  11       61.77       62.35      4.27 o
  -3  -1  11      723.75      720.63     12.10 o
  -2  -1  11      352.58      294.26     50.98 o
  -1  -1  11       26.25       27.69      2.69 o
   0  -1  11        0.12        0.43      2.03 o
   1  -1  11        3.48        5.78      1.80 o
   2  -1  11      382.88      397.85      8.41 o
   3  -1  11      320.57      323.05      7.72 o
   4  -1  11       63.11       62.08      4.91 o
   5  -1  11       26.05       30.87      4.92 o
   6  -1  11        4.31        3.07      3.07 o
   7  -1  11       94.87       82.89      8.12 o
  -6   0  11       18.51       17.09      4.80 o
  -5   0  11      169.61      168.89     14.08 o
  -4   0  11      201.58      194.77      8.24 o
  -3   0  11      284.42      301.62      8.09 o
  -2   0  11      211.54      216.84      6.83 o
  -1   0  11       61.38       64.96      3.78 o
   0   0  11       26.36       38.18      3.04 o
   1   0  11       77.51       80.13      4.04 o
   2   0  11        2.01        0.75      1.72 o
   3   0  11      181.47      186.67      4.78 o
   4   0  11       43.69       45.13      3.48 o
   5   0  11      192.78      181.03      9.96 o
   6   0  11       12.35       14.14      4.06 o
   7   0  11       92.08       84.98      7.99 o
   8   0  11        0.57        1.23      3.32 o
  -6   1  11        7.45       10.68      3.01 o
  -5   1  11       24.54       23.94      3.15 o
  -4   1  11        2.27        2.32      1.71 o
  -3   1  11      375.02      375.71     13.84 o
  -2   1  11      538.89      532.87     10.20 o
  -1   1  11      747.73      743.68     11.44 o
   0   1  11      987.60      930.69     38.37 o
   1   1  11      565.91      568.29     11.68 o
   2   1  11      309.39      307.96      5.81 o
   3   1  11       74.83       68.30      2.97 o
   4   1  11        7.44        7.29      2.13 o
   5   1  11       10.77       11.81      3.69 o
   6   1  11       11.93       13.53      3.94 o
   7   1  11      124.37      128.52      9.35 o
   8   1  11      127.19      121.75      9.84 o
  -6   2  11        2.45        5.70      3.57 o
  -5   2  11        2.73        4.36      2.03 o
  -4   2  11       27.57       28.76      3.22 o
  -3   2  11       10.69        9.25      2.17 o
  -2   2  11       28.22       23.47      2.69 o
  -1   2  11        6.12        2.94      1.63 o
   0   2  11       71.04       67.72      6.09 o
   1   2  11        7.86        9.05      1.47 o
   2   2  11      290.00      286.76     10.28 o
   3   2  11       12.48       13.41      1.56 o
   4   2  11      973.97      900.61     13.87 o
   5   2  11       66.14       63.41      6.95 o
   6   2  11      500.05      484.31     16.11 o
   7   2  11       22.79       24.35      5.04 o
   8   2  11      118.03      109.46      9.35 o
  -6   3  11        5.39        8.84      3.07 o
  -5   3  11       25.84       26.98      3.39 o
  -4   3  11       10.11        8.46      2.26 o
  -3   3  11      103.89      101.94      8.49 o
  -2   3  11      575.95      568.24     10.69 o
  -1   3  11       45.38       44.58      2.69 o
   0   3  11      353.77      330.45      6.12 o
   1   3  11        1.61       -0.29      0.82 o
   2   3  11      136.05      137.56      4.19 o
   3   3  11      559.03      534.31     10.39 o
   4   3  11      264.99      248.02      7.43 o
   5   3  11       56.54       58.70      4.04 o
   6   3  11       94.76       88.06      7.38 o
   7   3  11      126.86      128.27      9.10 o
   8   3  11        3.88        4.80      3.57 o
   9   3  11       51.71       61.98      7.75 o
  -6   4  11      107.61      126.12      6.91 o
  -5   4  11      439.50      455.85     11.93 o
  -4   4  11       82.63       90.45      5.30 o
  -3   4  11      230.58      236.20      5.89 o
  -2   4  11      418.54      420.83      7.46 o
  -1   4  11      359.93      341.83      6.51 o
   0   4  11       10.75       13.35      1.44 o
   1   4  11       63.02       60.29      2.47 o
   2   4  11       89.75       87.59      5.14 o
   3   4  11      427.96      390.18      9.03 o
   4   4  11      182.41      167.64      6.26 o
   5   4  11      388.32      338.33     12.79 o
   6   4  11      129.65      122.62      8.61 o
   7   4  11      171.28      146.72      9.59 o
   8   4  11       49.68       50.05      6.52 o
   9   4  11        3.37        2.58      3.57 o
  -6   5  11        9.88        9.10      2.45 o
  -5   5  11        2.46        4.62      1.98 o
  -4   5  11       21.84       25.36      3.30 o
  -3   5  11        0.38        2.20      1.61 o
  -2   5  11        3.80        5.50      1.48 o
  -1   5  11      169.11      181.63      6.15 o
   0   5  11      234.52      243.91      5.46 o
   1   5  11       90.68       88.29      2.81 o
   2   5  11      319.80      291.35     13.10 o
   3   5  11        1.72        3.01      1.83 o
   4   5  11       12.82       11.52      2.39 o
   5   5  11       96.58       91.68      4.69 o
   6   5  11       40.96       37.16      3.41 o
   7   5  11       61.83       58.12      4.17 o
   8   5  11      185.80      189.27     11.31 o
   9   5  11       16.03       16.11      5.17 o
  -5   6  11       21.79       18.11      4.86 o
  -4   6  11       29.40       25.09      3.43 o
  -3   6  11        2.44        3.85      2.15 o
  -2   6  11       11.42       11.85      1.89 o
  -1   6  11       25.07       21.01      2.00 o
   0   6  11        3.19        2.89      0.82 o
   1   6  11       44.31       38.10      2.08 o
   2   6  11      235.00      235.92      7.63 o
   3   6  11      136.80      125.49      5.43 o
   4   6  11      272.87      268.32      6.24 o
   5   6  11       34.65       36.51      3.50 o
   6   6  11      230.71      232.34     12.73 o
   7   6  11       60.70       58.29      4.34 o
   8   6  11        5.75       11.44      4.18 o
   9   6  11        5.10        6.76      4.30 o
  -5   7  11        0.77        0.60      2.09 o
  -4   7  11        0.44        1.91      1.86 o
  -3   7  11        3.11        1.84      1.91 o
  -2   7  11       60.00       56.33      4.22 o
  -1   7  11       19.40       18.77      2.00 o
   0   7  11     1194.53     1055.08     18.38 o
   1   7  11      322.90      293.24      4.78 o
   2   7  11      110.69      102.05      4.90 o
   3   7  11      170.75      166.64      6.17 o
   4   7  11      302.45      287.67     11.59 o
   5   7  11       43.44       43.69      3.81 o
   6   7  11       14.41       11.19      2.60 o
   7   7  11      103.98       94.63      6.33 o
   8   7  11       52.07       50.83      4.42 o
   9   7  11      100.62      107.00      9.59 o
  -4   8  11       27.34       36.65      4.22 o
  -3   8  11      144.82      145.17      6.87 o
  -2   8  11        1.10        1.69      1.91 o
  -1   8  11      106.44       97.65      5.15 o
   0   8  11        2.96        3.01      1.35 o
   1   8  11       47.42       39.19      2.12 o
   2   8  11        0.29        0.11      1.11 o
   3   8  11        0.42        0.14      1.04 o
   4   8  11       34.17       30.78      3.30 o
   5   8  11      115.26      111.00      5.60 o
   6   8  11       52.39       47.91      4.08 o
   7   8  11      133.83      139.53      7.75 o
   8   8  11        8.97        8.68      2.82 o
  -4   9  11        0.99        2.80      3.81 o
  -3   9  11        0.03        1.15      2.04 o
  -2   9  11       19.95       20.99      3.17 o
  -1   9  11       44.06       42.38      3.82 o
   0   9  11       46.13       36.85     13.53 o
   1   9  11       93.17      102.91      3.87 o
   2   9  11      123.01      127.90      4.37 o
   3   9  11        0.03        0.42      1.13 o
   4   9  11       28.92       25.17      2.55 o
   5   9  11       23.57       24.84      2.66 o
   6   9  11       13.74       15.41      2.32 o
   7   9  11        3.88        4.61      2.01 o
   8   9  11        0.12        0.61      1.74 o
  -3  10  11       21.47       21.28      3.65 o
  -2  10  11        3.51        3.34      2.26 o
  -1  10  11        9.26       10.27      2.56 o
   0  10  11       21.22       19.98      2.99 o
   1  10  11        0.30        0.04      1.69 o
   2  10  11       80.25       84.72      3.78 o
   3  10  11        2.07        1.74      2.17 o
   4  10  11      180.41      185.74      5.83 o
   5  10  11       16.27       20.28      2.63 o
   6  10  11       98.50      101.85      4.73 o
   7  10  11       31.24       37.88      3.43 o
  -2  11  11      104.34      118.18     12.30 o
  -1  11  11        1.65        1.43      2.08 o
   0  11  11       90.64       91.78      5.30 o
   1  11  11        8.66        9.18      2.38 o
   2  11  11       45.86       44.69      4.16 o
   3  11  11       36.90       37.47      3.07 o
   4  11  11       19.27       21.19      2.60 o
   5  11  11       19.94       17.27      2.51 o
   6  11  11        0.99        2.29      1.87 o
   7  11  11        2.04        5.43      3.94 o
  -1  12  11       20.51       19.51      3.69 o
   0  12  11        4.79        6.49      2.64 o
   1  12  11        2.24        0.12      2.34 o
   2  12  11        0.95        0.74      1.91 o
   3  12  11       25.71       31.38      3.80 o
   4  12  11       28.92       30.63      3.04 o
   5  12  11       66.75       71.20      4.32 o
   6  12  11       49.44       54.81      5.17 o
   1  13  11        0.67        0.86      2.83 o
   2  13  11       19.81       27.79      5.04 o
   3  13  11        0.47        2.29      2.24 o
   4  13  11        0.35        0.25      3.44 o
  -2  -6  12        4.24        2.21      3.32 o
  -1  -6  12      154.73      153.61     10.58 o
   0  -6  12       45.50       54.48      6.76 o
   1  -6  12      165.00      164.18     10.82 o
   2  -6  12      107.95       95.68      8.36 o
  -3  -5  12        0.06       -1.48      2.58 o
  -2  -5  12       74.42       76.74      7.75 o
  -1  -5  12        0.36       -0.37      2.71 o
   0  -5  12       15.30       17.96      4.30 o
   1  -5  12        1.92        6.52      3.20 o
   2  -5  12       13.65       14.02      4.18 o
   3  -5  12        0.49        2.40      3.01 o
   4  -5  12      121.85      134.62      6.82 o
  -4  -4  12        0.72        2.21      3.07 o
  -3  -4  12      185.56      177.47     11.19 o
  -2  -4  12        3.79        3.32      3.20 o
  -1  -4  12      130.08      128.77      8.98 o
   0  -4  12      259.98      290.24     12.79 o
   1  -4  12      636.44      635.88     12.05 o
   2  -4  12        8.11        8.52      2.39 o
   3  -4  12       54.77       57.24      4.44 o
   4  -4  12        0.34        1.82      2.17 o
   5  -4  12        7.26        6.53      2.68 o
  -5  -3  12       81.89       96.17      8.98 o
  -4  -3  12        0.04       -0.37      2.58 o
  -3  -3  12        9.76       12.05      4.06 o
  -2  -3  12       22.35       25.95      4.67 o
  -1  -3  12      129.53      114.25      7.99 o
   0  -3  12       33.21       30.95      3.12 o
   1  -3  12       13.30        4.84      7.26 o
   2  -3  12       23.12       24.07      3.00 o
   3  -3  12       40.50       41.59      3.73 o
   4  -3  12        3.41        5.42      2.29 o
   5  -3  12      107.08       94.21      8.49 o
   6  -3  12       23.95       19.43      5.17 o
  -5  -2  12       20.98       16.48      4.67 o
  -4  -2  12      118.45      110.32      8.73 o
  -3  -2  12       20.08       18.45      4.30 o
  -2  -2  12       67.75       73.00      4.34 o
  -1  -2  12       95.37       89.93      4.67 o
   0  -2  12      164.41       83.69     79.57 o
   1  -2  12       57.53       60.89      7.13 o
   2  -2  12       77.78       84.54      4.69 o
   3  -2  12       16.79       15.10      2.64 o
   4  -2  12       26.15       25.09      3.06 o
   5  -2  12        0.26       -1.84      2.58 o
   6  -2  12        1.07        1.97      3.44 o
  -5  -1  12       30.24       21.03      4.92 o
  -4  -1  12      266.91      273.27     13.16 o
  -3  -1  12      138.93      132.60      5.81 o
  -2  -1  12      526.46      460.58     81.54 o
  -1  -1  12       12.07       11.43      2.58 o
   0  -1  12       12.28        9.64      2.08 o
   1  -1  12       48.94       45.60      3.51 o
   2  -1  12       68.33       65.44      9.78 o
   3  -1  12       39.64       33.52      3.16 o
   4  -1  12      207.30      211.09     14.39 o
   5  -1  12       66.92       63.21      6.89 o
   6  -1  12      139.42      151.39     10.45 o
   7  -1  12       81.05       83.26      8.36 o
  -6   0  12       69.98       85.35      8.49 o
  -5   0  12       11.87       10.33      4.06 o
  -4   0  12       10.35       11.31      2.45 o
  -3   0  12       98.02       97.73      5.11 o
  -2   0  12       88.19       92.48      5.04 o
  -1   0  12       30.61       30.67      2.91 o
   0   0  12      192.68      190.46      9.72 o
   1   0  12      200.54      218.90     10.58 o
   2   0  12      187.62      178.45      5.78 o
   3   0  12      415.99      435.26     16.23 o
   4   0  12        0.04       -0.25      2.71 o
   5   0  12        3.38        3.32      3.07 o
   6   0  12       17.43       16.36      4.43 o
   7   0  12        2.27        5.29      3.94 o
  -6   1  12        1.68        2.37      2.13 o
  -5   1  12       41.49       40.96      4.03 o
  -4   1  12        1.82        1.68      1.69 o
  -3   1  12      246.85      235.25      7.58 o
  -2   1  12      250.29      239.71      7.26 o
  -1   1  12        0.29        1.74      1.48 o
   0   1  12       59.02       62.48      3.76 o
   1   1  12        9.46        9.39      1.89 o
   2   1  12      103.99      100.28      6.58 o
   3   1  12       30.13       31.73      3.22 o
   4   1  12        7.06        4.43      3.07 o
   5   1  12       50.65       51.90      6.03 o
   6   1  12        0.65        3.32      3.07 o
   7   1  12       13.16       11.81      4.30 o
   8   1  12        0.10       -0.37      3.32 o
  -6   2  12       61.40       64.13      5.21 o
  -5   2  12       28.81       34.50      3.78 o
  -4   2  12        9.35       11.68      2.56 o
  -3   2  12        1.23        0.92      1.71 o
  -2   2  12       66.00       61.00      4.04 o
  -1   2  12       84.07       86.08      4.46 o
   0   2  12      365.30      349.16     29.09 o
   1   2  12      552.78      548.21     26.69 o
   2   2  12      630.33      639.84     17.21 o
   3   2  12      318.75      303.07      8.35 o
   4   2  12      261.72      264.66     11.56 o
   5   2  12       19.01       13.04      3.81 o
   6   2  12      166.34      159.39     10.08 o
   7   2  12        0.36       -1.72      2.58 o
   8   2  12       65.34       63.21      7.87 o
  -5   3  12       32.53       36.74      4.00 o
  -4   3  12      119.17      123.71     14.70 o
  -3   3  12       62.16       62.77      4.35 o
  -2   3  12      203.56      204.30      6.96 o
  -1   3  12        0.30       -0.53      1.33 o
   0   3  12       27.36       27.00      2.64 o
   1   3  12        3.79        3.76      1.30 o
   2   3  12       16.79       15.88      1.71 o
   3   3  12       53.81       57.60      4.20 o
   4   3  12       17.25       12.05      3.69 o
   5   3  12        0.23        0.00      2.58 o
   6   3  12       46.99       43.91      5.90 o
   7   3  12       11.34       11.44      4.18 o
   8   3  12       31.94       29.52      5.78 o
  -5   4  12       44.64       53.05      4.70 o
  -4   4  12        0.21        2.06      1.78 o
  -3   4  12       29.47       27.46      3.21 o
  -2   4  12      101.19       92.46      4.90 o
  -1   4  12      458.40      425.36      9.32 o
   0   4  12        0.61       -0.11      1.21 o
   1   4  12        3.71        2.68      1.24 o
   2   4  12      506.46      520.10      9.62 o
   3   4  12     1171.90     1113.71     16.17 o
   4   4  12      410.37      377.56     13.53 o
   5   4  12        9.65        9.22      3.69 o
   6   4  12        4.32        4.43      3.32 o
   7   4  12       17.92       10.58      4.30 o
   8   4  12        0.01       -1.97      2.83 o
  -5   5  12       80.38       78.86      4.54 o
  -4   5  12        6.84        7.19      2.35 o
  -3   5  12      161.23      155.18      6.56 o
  -2   5  12        0.50        0.18      1.48 o
  -1   5  12        1.70        2.57      1.68 o
   0   5  12        2.73        3.17      1.33 o
   1   5  12      270.92      266.72      7.49 o
   2   5  12       77.15       71.48      4.34 o
   3   5  12     1051.25      986.97     14.83 o
   4   5  12      104.60       92.61      7.38 o
   5   5  12      846.36      776.16     19.80 o
   6   5  12       18.87       11.44      3.94 o
   7   5  12      144.63      135.41      9.72 o
   8   5  12        0.77        0.37      3.57 o
  -5   6  12       24.95       25.79      3.76 o
  -4   6  12        0.12       -1.16      1.65 o
  -3   6  12      128.12      141.41      5.30 o
  -2   6  12       10.97       11.02      1.96 o
  -1   6  12       51.59       72.42      3.46 o
   0   6  12       31.37       34.48      2.54 o
   1   6  12        1.12        5.00      1.39 o
   2   6  12       24.44       26.61      3.04 o
   3   6  12       14.35       17.40      2.89 o
   4   6  12      106.06       94.58      7.38 o
   5   6  12       34.44       30.91      3.34 o
   6   6  12       10.29        5.70      2.29 o
   7   6  12       32.34       35.86      3.62 o
   8   6  12      108.56      103.18      9.22 o
  -4   7  12        7.01        6.75      2.69 o
  -3   7  12        1.30        2.85      2.08 o
  -2   7  12       50.04       45.49      4.04 o
  -1   7  12       21.78       19.62      2.77 o
   0   7  12       56.25       55.83      3.08 o
   1   7  12       35.89       33.84      2.02 o
   2   7  12        1.83        1.41      1.78 o
   3   7  12        0.22        1.51      1.59 o
   4   7  12       12.32        8.49      3.57 o
   5   7  12       57.45       56.18      4.21 o
   6   7  12        0.56        0.18      2.03 o
   7   7  12       20.15       18.83      3.04 o
   8   7  12        1.26       -2.95      3.20 o
  -4   8  12       15.83       15.36      3.21 o
  -3   8  12        4.92        5.55      2.89 o
  -2   8  12       43.75       41.18      3.91 o
  -1   8  12       79.05       72.71      4.65 o
   0   8  12       19.92       27.52      2.42 o
   1   8  12       70.76       76.85      3.42 o
   2   8  12       74.14       69.12      3.33 o
   3   8  12      106.20       94.82      7.63 o
   4   8  12       37.63       31.52      3.43 o
   5   8  12       47.65       48.60      4.30 o
   6   8  12       31.67       33.42      3.78 o
   7   8  12      122.39      139.50      7.44 o
   8   8  12        1.98        3.84      2.50 o
  -3   9  12       62.64       68.86      5.39 o
  -2   9  12       16.65       20.54      3.26 o
  -1   9  12        9.07       15.51      2.85 o
   0   9  12        4.50        3.31      3.26 o
   1   9  12      137.32      127.62      4.40 o
   2   9  12        0.11        0.22      1.27 o
   3   9  12      373.54      371.25      9.25 o
   4   9  12       10.47       10.48      2.08 o
   5   9  12      226.40      239.20      9.19 o
   6   9  12       18.85       13.23      2.99 o
   7   9  12       62.63       59.46      4.95 o
   8   9  12        0.13       -0.52      2.39 o
  -2  10  12       12.78       15.22      3.17 o
  -1  10  12        4.59        4.97      3.38 o
   0  10  12       54.66       31.21     29.64 o
   1  10  12       14.53       14.88      3.94 o
   2  10  12       22.45       23.24      4.67 o
   3  10  12        6.45        4.66      2.38 o
   4  10  12        0.23        0.24      1.53 o
   5  10  12        4.02        6.56      2.01 o
   6  10  12        0.91        1.12      1.73 o
   7  10  12       31.80       30.84      3.28 o
  -1  11  12        0.90        0.51      2.89 o
   0  11  12        0.60        1.34      1.92 o
   1  11  12        2.46        0.98      2.46 o
   2  11  12        6.31        6.27      3.32 o
   3  11  12        0.10        0.13      1.20 o
   4  11  12        5.87        6.14      2.02 o
   5  11  12       17.74       21.87      2.78 o
   6  11  12       46.32       52.29      3.90 o
   0  12  12       94.60      111.42      9.22 o
   1  12  12        0.29       -1.72      2.58 o
   2  12  12       46.01       72.19      7.13 o
   3  12  12       18.35       27.24      3.65 o
   4  12  12        0.00        0.85      1.74 o
   5  12  12       25.18       29.67      3.23 o
  -2  -5  13        4.89        3.81      3.69 o
  -1  -5  13       81.22       81.29      7.99 o
   0  -5  13        0.16        0.49      3.07 o
   1  -5  13       79.94       85.23      7.99 o
   2  -5  13       24.56       25.95      5.17 o
  -3  -4  13       19.08       15.62      4.80 o
  -2  -4  13       32.24       32.71      5.66 o
  -1  -4  13        0.63        0.61      2.58 o
   0  -4  13        2.04        1.84      2.83 o
   1  -4  13        0.61        1.84      2.83 o
   2  -4  13       56.54       62.11      6.64 o
   3  -4  13       10.74       13.32      2.96 o
   4  -4  13       71.56       78.08      5.48 o
  -4  -3  13       33.19       36.65      6.03 o
  -3  -3  13      144.86      144.75     10.08 o
  -2  -3  13      207.26      218.54     11.68 o
  -1  -3  13      166.02      167.01      9.96 o
   0  -3  13       13.91       12.54      3.81 o
   1  -3  13       50.90       18.16     22.32 o
   2  -3  13      163.05      184.73      9.35 o
   3  -3  13      153.99      159.16     10.95 o
   4  -3  13       20.80       21.42      3.69 o
   5  -3  13        8.83        6.89      4.06 o
  -4  -2  13       62.15       63.09      7.13 o
  -3  -2  13      147.06      142.05      9.72 o
  -2  -2  13       73.10       73.67      7.01 o
  -1  -2  13      138.34      140.07      5.81 o
   0  -2  13        6.55        2.91      2.83 o
   1  -2  13        0.18        0.22      1.65 o
   2  -2  13        2.42        3.07      1.94 o
   3  -2  13       41.47       48.04      6.15 o
   4  -2  13        2.41        3.23      1.95 o
   5  -2  13      121.05      125.69      9.35 o
   6  -2  13        0.03       -2.58      2.58 o
  -5  -1  13       11.19        7.75      4.18 o
  -4  -1  13        9.11        7.75      3.81 o
  -3  -1  13      196.66      178.82     10.58 o
  -2  -1  13      303.11      289.59     24.23 o
  -1  -1  13      308.28      300.73      8.28 o
   0  -1  13      357.00      366.51     13.59 o
   1  -1  13      156.30      157.89      6.09 o
   2  -1  13      121.44      128.13      5.58 o
   3  -1  13        1.54        1.31      1.80 o
   4  -1  13        0.21       -0.37      2.71 o
   5  -1  13        0.80        0.74      3.07 o
   6  -1  13        0.83        1.48      3.69 o
  -5   0  13        1.87        4.80      3.69 o
  -4   0  13       65.36       67.64      6.89 o
  -3   0  13        0.93        1.40      1.73 o
  -2   0  13       49.57       49.11      5.66 o
  -1   0  13       20.73       21.22      3.38 o
   0   0  13       31.52       29.06      3.00 o
   1   0  13        1.79        1.98      1.71 o
   2   0  13      264.16      261.90      9.47 o
   3   0  13       90.01       91.52      8.06 o
   4   0  13      634.62      600.66     17.96 o
   5   0  13      152.80      146.23      9.72 o
   6   0  13      349.46      328.12     14.76 o
   7   0  13       65.94       70.96      8.24 o
  -5   1  13       20.81       24.48      3.75 o
  -4   1  13        1.20        3.16      1.86 o
  -3   1  13       51.89       52.36      4.17 o
  -2   1  13      211.57      212.84      7.26 o
  -1   1  13       33.26       35.25      3.25 o
   0   1  13      160.86      162.31      5.95 o
   1   1  13       16.44       12.85      2.24 o
   2   1  13       54.98       57.71      7.50 o
   3   1  13      202.86      198.87     10.45 o
   4   1  13      267.88      259.74     11.93 o
   5   1  13       91.41      100.85      8.36 o
   6   1  13       20.34       29.64      5.66 o
   7   1  13       81.90       73.67      8.24 o
  -5   2  13      329.14      364.44     10.81 o
  -4   2  13       22.84       28.17      3.75 o
  -3   2  13      243.85      244.26     21.95 o
  -2   2  13      147.85      142.79      6.09 o
  -1   2  13      367.04      356.00      8.82 o
   0   2  13        0.69        0.88      1.42 o
   1   2  13        0.11        1.46      1.50 o
   2   2  13       39.06       42.49      5.72 o
   3   2  13       36.02       31.73      5.17 o
   4   2  13      119.65      107.00      8.12 o
   5   2  13       39.92       40.95      5.78 o
   6   2  13      105.27      107.98      8.85 o
   7   2  13       25.50       20.91      5.04 o
   8   2  13       46.12       42.31      6.89 o
  -5   3  13       26.41       28.25      3.83 o
  -4   3  13        9.38       14.32      2.75 o
  -3   3  13        5.93        3.27      2.04 o
  -2   3  13       41.22       47.35      3.83 o
  -1   3  13      142.93      148.70      5.93 o
   0   3  13      433.08      424.97     10.45 o
   1   3  13      234.17      230.72     12.54 o
   2   3  13      408.51      385.81     15.25 o
   3   3  13       62.24       66.78      6.89 o
   4   3  13        7.46        3.32      3.07 o
   5   3  13       72.32       68.99      7.26 o
   6   3  13        3.77        1.35      3.32 o
   7   3  13       59.33       52.02      7.01 o
   8   3  13      134.78      146.35     11.07 o
  -5   4  13       22.84       21.19      3.52 o
  -4   4  13       26.60       23.29      3.35 o
  -3   4  13        0.16        2.57      1.87 o
  -2   4  13       26.33       22.89      2.98 o
  -1   4  13       11.83       10.45      2.22 o
   0   4  13        4.51        4.06      1.83 o
   1   4  13       51.95       49.41      2.86 o
   2   4  13       61.85       60.39      6.15 o
   3   4  13      172.83      154.22      9.22 o
   4   4  13      169.66      161.73      9.59 o
   5   4  13       99.75      107.00      8.61 o
   6   4  13      246.01      234.29     12.05 o
   7   4  13       82.07       71.82      7.63 o
   8   4  13       30.86       40.83      6.76 o
  -5   5  13        0.18        1.20      1.75 o
  -4   5  13        3.28        6.02      2.48 o
  -3   5  13        4.97        2.56      1.96 o
  -2   5  13       48.93       48.28      4.00 o
  -1   5  13        0.21        0.46      1.54 o
   0   5  13      800.45      705.44     42.31 o
   1   5  13      302.18      278.70     11.85 o
   2   5  13       77.26       69.98      6.52 o
   3   5  13       36.40       29.02      4.80 o
   4   5  13      175.37      167.14      9.72 o
   5   5  13        8.55        8.24      3.81 o
   6   5  13        0.01        2.71      3.07 o
   7   5  13       34.45       23.49      5.04 o
   8   5  13        8.02        7.01      4.06 o
  -4   6  13       44.61       65.05      4.24 o
  -3   6  13      222.67      242.67      6.91 o
  -2   6  13        3.01        2.57      1.50 o
  -1   6  13       80.54       70.72      3.83 o
   0   6  13       21.25       19.60      1.81 o
   1   6  13       24.46       20.40      2.12 o
   2   6  13       37.13       35.30      5.04 o
   3   6  13        3.00        2.71      2.95 o
   4   6  13        0.60       -1.60      2.95 o
   5   6  13       75.11       67.76      7.01 o
   6   6  13       38.03       32.59      5.53 o
   7   6  13       74.37       70.47      7.63 o
   8   6  13       22.39       21.52      5.53 o
  -4   7  13       11.61       12.40      3.04 o
  -3   7  13       11.63       13.98      2.96 o
  -2   7  13       22.54       20.47      3.13 o
  -1   7  13       60.44       66.90      4.50 o
   0   7  13       59.27       54.38      3.33 o
   1   7  13       95.75      120.50      8.79 o
   2   7  13      184.39      174.02      9.84 o
   3   7  13        1.47        0.25      2.58 o
   4   7  13       64.28       49.44      6.03 o
   5   7  13       36.68       38.99      5.66 o
   6   7  13        7.36        9.38      2.59 o
   7   7  13        1.01        0.90      2.04 o
   8   7  13        0.34       -0.86      3.32 o
  -3   8  13        1.90        2.49      2.64 o
  -2   8  13       13.57       10.45      2.65 o
  -1   8  13        8.04       12.01      2.64 o
   0   8  13        1.17        1.46      1.40 o
   1   8  13       21.43       24.47      3.19 o
   2   8  13       43.03       43.64      3.51 o
   3   8  13       21.53       20.66      4.55 o
   4   8  13      174.04      159.39      9.96 o
   5   8  13      122.87      129.09      6.30 o
   6   8  13       61.14       58.52      4.61 o
   7   8  13       98.41      106.47      7.99 o
   8   8  13       35.98       40.58      6.76 o
  -3   9  13       25.83       32.57      4.25 o
  -2   9  13      128.57      149.54      7.20 o
  -1   9  13        9.26        7.50      2.35 o
   0   9  13       58.20       58.66      4.32 o
   1   9  13       27.59       32.62      3.50 o
   2   9  13       49.17       41.81      5.78 o
   3   9  13       62.30       61.25      6.76 o
   4   9  13        6.70        8.76      2.43 o
   5   9  13       35.18       36.69      4.00 o
   6   9  13        8.54        9.10      2.87 o
   7   9  13        2.72       -1.17      2.26 o
  -2  10  13        2.88        5.55      2.64 o
  -1  10  13       29.12       31.64      3.91 o
   0  10  13       11.99       13.09      2.69 o
   1  10  13        1.15        2.83      2.83 o
   2  10  13        3.60        4.06      3.32 o
   3  10  13       56.78       67.54      4.92 o
   4  10  13        6.32        7.33      1.98 o
   5  10  13       70.46       75.89      4.28 o
   6  10  13       23.19       22.11      2.84 o
   7  10  13       15.76       19.58      2.95 o
  -1  11  13        0.41        0.06      2.09 o
   0  11  13       77.46       75.39      7.75 o
   1  11  13        0.08       -0.61      2.34 o
   2  11  13       47.19       50.42      6.52 o
   3  11  13        5.20        6.64      3.69 o
   4  11  13        2.01        0.97      1.72 o
   5  11  13        0.03       -1.20      1.68 o
   6  11  13       45.51       49.58      3.90 o
   1  12  13        7.59       14.14      4.67 o
   2  12  13       53.89       65.55      7.50 o
   3  12  13        6.67        7.01      3.69 o
   4  12  13       43.14       47.96      4.78 o
  -1  -4  14       22.70       24.60      5.17 o
   0  -4  14        9.48       12.91      4.18 o
   1  -4  14       19.43       23.49      4.92 o
   2  -4  14       17.73       20.78      4.67 o
  -2  -3  14      276.62      284.34     14.02 o
  -1  -3  14        7.50       10.33      3.69 o
   0  -3  14        3.44        4.67      3.32 o
   1  -3  14        5.99        3.44      3.07 o
   2  -3  14       12.42       18.28      3.09 o
   3  -3  14        3.97        4.93      2.77 o
   4  -3  14       51.78       59.16      7.26 o
  -3  -2  14       25.37       26.93      5.41 o
  -2  -2  14       80.39       85.35      7.99 o
  -1  -2  14        2.13        3.57      3.07 o
   0  -2  14       55.41       22.05     27.79 o
   1  -2  14      236.95      247.01      7.96 o
   2  -2  14      117.99      120.19      5.86 o
   3  -2  14      382.52      406.80     11.25 o
   4  -2  14        0.29       -0.12      3.44 o
   5  -2  14        0.10       -2.09      3.32 o
  -4  -1  14        9.42       10.45      4.30 o
  -3  -1  14       60.89       61.74      6.89 o
  -2  -1  14       89.97       82.77      7.38 o
  -1  -1  14        5.21       10.95      2.42 o
   0  -1  14       16.88       19.19      2.83 o
   1  -1  14        9.42        7.78      2.34 o
   2  -1  14       71.55       64.35      8.12 o
   3  -1  14        8.24       10.14      2.42 o
   4  -1  14        9.06        9.35      4.18 o
   5  -1  14       18.16       25.46      5.66 o
   6  -1  14        0.01       -2.34      3.20 o
  -4   0  14        2.03        0.74      3.20 o
  -3   0  14        9.44       12.60      2.89 o
  -2   0  14       66.28       78.48      4.91 o
  -1   0  14      113.75      115.18      5.61 o
   0   0  14      223.31      234.22     10.76 o
   1   0  14      225.13      217.67      7.12 o
   2   0  14      291.10      297.03     14.08 o
   3   0  14       78.32       72.44      7.13 o
   4   0  14      174.88      163.69     10.21 o
   5   0  14       45.04       38.86      6.03 o
   6   0  14       44.98       35.42      6.15 o
  -4   1  14      160.55      180.68      7.59 o
  -3   1  14       10.14        9.35      2.47 o
  -2   1  14      231.51      246.98      8.04 o
  -1   1  14        0.09       -0.10      1.59 o
   0   1  14       17.63       17.52      2.69 o
   1   1  14        0.00       -0.04      1.62 o
   2   1  14       23.05       24.54      2.87 o
   3   1  14       24.48       23.49      5.04 o
   4   1  14      187.00      182.26     10.95 o
   5   1  14        1.07        2.58      3.32 o
   6   1  14      128.68      126.67      9.84 o
   7   1  14        3.67        3.07      3.94 o
  -4   2  14        3.55        5.00      2.22 o
  -3   2  14        0.67        1.54      1.77 o
  -2   2  14       24.50       26.82      3.17 o
  -1   2  14      111.47      104.69      5.30 o
   0   2  14       44.89       43.48      3.55 o
   1   2  14        1.45        1.58      1.68 o
   2   2  14       80.69       80.80      7.38 o
   3   2  14      568.65      542.36     16.97 o
   4   2  14      322.32      306.72     13.53 o
   5   2  14        6.12        8.98      3.94 o
   6   2  14        1.50        3.94      3.69 o
   7   2  14        5.34        0.25      3.44 o
  -4   3  14        5.67        4.91      2.22 o
  -3   3  14       89.04       88.88      5.39 o
  -2   3  14        0.52        0.93      1.65 o
  -1   3  14        4.16        7.07      2.08 o
   0   3  14        0.01       -1.27      1.27 o
   1   3  14      114.91      115.99      5.08 o
   2   3  14        3.92        4.06      3.44 o
   3   3  14      536.04      473.74     15.99 o
   4   3  14        0.68       -0.61      2.71 o
   5   3  14      437.59      405.24     15.74 o
   6   3  14        4.27        5.66      3.94 o
   7   3  14       72.07       66.29      7.99 o
  -4   4  14        8.70       13.52      2.94 o
  -3   4  14       90.36      109.74      6.04 o
  -2   4  14       34.04       32.46      3.48 o
  -1   4  14       71.07       88.00      4.90 o
   0   4  14       86.91       90.89      5.10 o
   1   4  14       21.11       24.91      6.64 o
   2   4  14       71.94       62.60      6.52 o
   3   4  14       41.66       40.58      5.66 o
   4   4  14       88.44       89.04      7.99 o
   5   4  14        2.69        3.81      3.57 o
   6   4  14        8.97        2.95      3.81 o
   7   4  14       25.27       21.15      5.41 o
  -4   5  14        2.99        2.53      2.08 o
  -3   5  14        0.01       -1.31      2.03 o
  -2   5  14       48.63       53.25      4.73 o
  -1   5  14       18.34       19.41      2.87 o
   0   5  14       30.47       28.99      3.19 o
   1   5  14       30.05       27.92      4.92 o
   2   5  14        3.83        3.44      3.20 o
   3   5  14        1.25        2.95      3.32 o
   4   5  14       20.56       19.55      4.67 o
   5   5  14       26.46       23.00      4.92 o
   6   5  14        7.42        9.96      4.30 o
   7   5  14       10.42       11.07      4.43 o
  -4   6  14        0.03        0.88      1.77 o
  -3   6  14       10.72       14.12      2.48 o
  -2   6  14        1.54        0.83      1.47 o
  -1   6  14       70.03       67.70      3.60 o
   0   6  14       12.33       15.87      2.03 o
   1   6  14       85.85       91.75      7.63 o
   2   6  14       46.20       42.68      5.78 o
   3   6  14       54.43       57.56      6.76 o
   4   6  14       30.86       28.16      5.17 o
   5   6  14       35.73       43.29      6.15 o
   6   6  14       28.48       23.86      5.17 o
   7   6  14       93.95      106.38      9.47 o
  -3   7  14      128.12      128.81      6.83 o
  -2   7  14       16.66       17.81      3.17 o
  -1   7  14       32.39       41.39      3.86 o
   0   7  14        9.67        9.04      2.27 o
   1   7  14       83.40       83.88      7.63 o
   2   7  14        4.08        1.97      3.07 o
   3   7  14      324.72      289.51     13.04 o
   4   7  14        0.76       -0.74      3.07 o
   5   7  14      288.69      263.68     12.91 o
   6   7  14        9.96        7.38      4.18 o
   7   7  14       95.08      105.03      9.59 o
  -3   8  14       16.21       18.44      3.56 o
  -2   8  14       12.75       13.98      2.95 o
  -1   8  14       30.51       37.59      3.89 o
   0   8  14       52.85       58.09      4.23 o
   1   8  14       45.13       49.44      6.40 o
   2   8  14       34.78       33.94      5.29 o
   3   8  14        7.20       11.81      3.94 o
   4   8  14        4.18        3.94      3.69 o
   5   8  14        0.34        1.35      3.44 o
   6   8  14        9.24        7.87      4.18 o
   7   8  14       43.15       43.72      6.09 o
  -2   9  14       18.73       22.74      3.69 o
  -1   9  14       12.63       14.10      2.95 o
   0   9  14        4.71        6.15      3.44 o
   1   9  14        1.22        1.60      2.95 o
   2   9  14        0.03        3.57      3.07 o
   3   9  14       12.30       19.24      2.92 o
   4   9  14        5.58        0.61      2.95 o
   5   9  14        0.66        5.41      3.69 o
   6   9  14       91.69      105.51      6.21 o
   7   9  14       12.61       10.86      3.13 o
  -1  10  14        0.08        0.13      1.96 o
   0  10  14      106.34      129.99      9.96 o
   1  10  14        0.80        0.61      2.83 o
   2  10  14       45.44       61.74      7.01 o
   3  10  14       46.24       57.93      7.01 o
   4  10  14        9.21       10.37      2.71 o
   5  10  14       18.95       23.43      3.55 o
   6  10  14       28.38       27.73      3.22 o
   0  11  14        2.13        4.67      3.81 o
   1  11  14        4.87       13.16      4.43 o
   2  11  14        4.50        9.35      4.06 o
   3  11  14       13.36       15.62      4.55 o
   4  11  14        1.42        1.60      3.32 o
   5  11  14       70.09       77.96      4.61 o
   0  -3  15       57.24       65.18      7.26 o
   1  -3  15       22.95       23.49      4.67 o
   2  -3  15       27.23       28.78      5.17 o
  -2  -2  15       40.24       38.25      6.15 o
  -1  -2  15       11.26        9.96      3.94 o
   0  -2  15       13.14       14.27      3.94 o
   1  -2  15        0.87        0.38      1.89 o
   2  -2  15      112.52      122.28      7.99 o
   3  -2  15       68.78       67.03      7.75 o
   4  -2  15      194.10      197.76     12.18 o
  -2  -1  15       41.34       44.27      6.15 o
  -1  -1  15        2.29       -0.12      2.58 o
   0  -1  15       91.58      101.12      5.52 o
   1  -1  15       93.19       99.60      6.76 o
   2  -1  15        0.64       -0.62      1.86 o
   3  -1  15       27.92       26.20      5.41 o
   4  -1  15      230.31      257.90     13.41 o
   5  -1  15       69.23       75.51      8.61 o
  -3   0  15      114.98      115.24      9.10 o
  -2   0  15       14.49       18.87      3.26 o
  -1   0  15      240.65      247.70      8.22 o
   0   0  15       21.03       24.71      3.12 o
   1   0  15       22.14       22.57      3.08 o
   2   0  15        8.59       11.87      2.54 o
   3   0  15        9.30       11.44      4.43 o
   4   0  15       48.22       43.66      6.64 o
   5   0  15        0.97       -1.97      3.07 o
  -3   1  15        4.00        6.52      3.26 o
  -2   1  15       44.39       46.14      4.12 o
  -1   1  15      100.54       96.54      5.39 o
   0   1  15      325.52      321.79     17.40 o
   1   1  15      184.82      184.49      6.83 o
   2   1  15      292.27      289.51     13.04 o
   3   1  15       57.02       63.21      7.26 o
   4   1  15       13.17       14.76      4.80 o
   5   1  15       29.13       32.59      6.15 o
   6   1  15        1.35       -1.48      3.57 o
  -3   2  15        0.20       -0.23      1.78 o
  -2   2  15       50.02       51.41      4.73 o
  -1   2  15        4.97        3.24      2.01 o
   0   2  15        9.69        9.35      2.36 o
   1   2  15       31.30       32.32      3.75 o
   2   2  15       25.03       19.55      4.67 o
   3   2  15       84.55       85.23      8.12 o
   4   2  15      129.66      132.33      9.96 o
   5   2  15       79.34       87.32      8.61 o
   6   2  15      181.35      172.06     11.56 o
  -3   3  15        0.35        0.90      1.96 o
  -2   3  15       21.46       21.30      5.04 o
  -1   3  15        2.38        1.76      1.87 o
   0   3  15      301.82      292.83      8.49 o
   1   3  15      202.47      187.24      8.85 o
   2   3  15       10.57       10.70      3.94 o
   3   3  15        0.08       -2.46      2.46 o
   4   3  15       47.52       41.45      6.15 o
   5   3  15        1.03       -1.84      3.32 o
   6   3  15        1.33        0.61      3.44 o
  -3   4  15      188.40      210.31      8.30 o
  -2   4  15        6.95        5.58      2.21 o
  -1   4  15       45.08       47.14      4.11 o
   0   4  15       25.32       24.08      3.07 o
   1   4  15        8.24        7.38      3.44 o
   2   4  15       54.71       45.87      6.03 o
   3   4  15        8.44        5.04      3.44 o
   4   4  15        1.71        3.44      3.44 o
   5   4  15       27.39       30.75      5.78 o
   6   4  15       29.67       29.02      5.78 o
   7   4  15       16.12       17.34      5.53 o
  -3   5  15       49.65       59.13      4.99 o
  -2   5  15       18.91       19.85      3.13 o
  -1   5  15       74.47       88.71      5.27 o
   0   5  15       73.46       66.96      4.45 o
   1   5  15       70.47       85.23      7.63 o
   2   5  15      195.90      200.96     11.19 o
   3   5  15        0.56       -2.21      2.71 o
   4   5  15       66.08       51.78      6.64 o
   5   5  15       29.06       30.38      5.78 o
   6   5  15       10.99       14.88      4.92 o
   7   5  15        0.03        1.84      3.81 o
  -3   6  15        2.41        3.34      1.86 o
  -2   6  15       22.12       19.00      2.60 o
  -1   6  15        3.63        6.78      1.81 o
   0   6  15        4.62        4.54      1.57 o
   1   6  15       30.07       34.56      5.41 o
   2   6  15       17.56       24.23      4.92 o
   3   6  15       48.80       57.43      6.89 o
   4   6  15      125.72      123.72      9.47 o
   5   6  15      177.31      185.58     11.56 o
   6   6  15       29.59       27.30      5.90 o
   7   6  15      104.82      123.11     10.58 o
  -2   7  15       55.33       68.38      5.22 o
  -1   7  15       31.45       30.77      3.51 o
   0   7  15        7.57       11.81      4.06 o
   1   7  15       71.73       74.28      7.38 o
   2   7  15       20.65       15.62      4.30 o
   3   7  15       75.00       68.75      7.26 o
   4   7  15        0.08       -1.11      2.71 o
   5   7  15       29.25       31.85      5.90 o
   6   7  15       30.45       28.16      5.78 o
   7   7  15       14.87       12.30      5.17 o
  -2   8  15       35.56       52.99      4.82 o
  -1   8  15       27.89       33.02      3.92 o
   0   8  15       15.13       12.42      4.18 o
   1   8  15       22.15       29.02      5.29 o
   2   8  15       15.62       18.82      4.55 o
   3   8  15       84.36       90.89      8.36 o
   4   8  15        0.08        4.92      3.57 o
   5   8  15       55.32       62.72      7.38 o
   6   8  15        7.36        7.26      4.43 o
  -1   9  15        0.50       -0.25      2.71 o
   0   9  15       96.61       83.75      8.24 o
   1   9  15        5.63        9.72      3.94 o
   2   9  15       35.22       33.08      5.78 o
   3   9  15       13.76       14.39      4.43 o
   4   9  15        1.33        1.84      3.44 o
   5   9  15        0.06       -1.72      3.07 o
   6   9  15       26.12       28.41      6.03 o
   0  10  15        3.74        4.30      3.57 o
   1  10  15        0.02        2.71      2.95 o
   2  10  15       44.56       62.85      7.38 o
   3  10  15        8.97       11.81      4.30 o
   4  10  15       39.23       47.23      6.64 o
   5  10  15       63.86       69.13      5.34 o
   2  11  15        0.53        4.30      3.44 o
   3  11  15       20.64       29.52      5.90 o
  -1  -1  16        0.71        0.98      2.95 o
   0  -1  16        6.05        9.47      3.69 o
   1  -1  16        0.04        0.95      1.98 o
   2  -1  16       49.65       46.24      6.52 o
   3  -1  16        4.48        1.23      3.57 o
  -1   0  16       38.42       44.04      7.69 o
   0   0  16       31.37       32.25      3.81 o
   1   0  16        0.13        1.03      1.98 o
   2   0  16       22.82       26.93      5.41 o
   3   0  16      244.99      252.12     13.04 o
   4   0  16      126.16      119.30     10.08 o
  -2   1  16        0.33        2.25      2.03 o
  -1   1  16        7.93        9.35      2.60 o
   0   1  16        0.01        1.26      1.80 o
   1   1  16       13.07       15.94      2.80 o
   2   1  16        1.93        0.12      2.95 o
   3   1  16      115.30      102.08      9.10 o
   4   1  16       22.13       21.28      5.29 o
   5   1  16      110.51      100.72      9.47 o
  -2   2  16       50.25       58.27      6.70 o
  -1   2  16       51.42       61.90      4.78 o
   0   2  16      105.26      120.36      5.86 o
   1   2  16       42.82       42.68      5.90 o
   2   2  16       82.67       86.34      8.12 o
   3   2  16       42.53       42.06      6.27 o
   4   2  16       52.50       52.64      7.01 o
   5   2  16        0.29        1.97      3.81 o
  -2   3  16       59.72       72.30      5.21 o
  -1   3  16        7.14        6.16      2.30 o
   0   3  16       12.39       10.87      2.50 o
   1   3  16       10.60        9.47      3.94 o
   2   3  16       26.89       30.87      5.29 o
   3   3  16        3.19        1.23      3.32 o
   4   3  16       57.06       56.08      7.13 o
   5   3  16        5.94        2.34      3.94 o
   6   3  16       49.80       53.13      7.87 o
  -2   4  16        8.82       17.35      3.17 o
  -1   4  16       38.02       42.86      4.04 o
   0   4  16        3.50        4.43      3.01 o
   1   4  16       61.00       62.48      6.89 o
   2   4  16       18.09       19.92      4.80 o
   3   4  16       31.60       33.21      5.90 o
   4   4  16       10.11       11.07      4.43 o
   5   4  16       26.22       22.26      5.66 o
   6   4  16       22.73       19.55      5.53 o
  -2   5  16        0.53        0.98      1.96 o
  -1   5  16       43.92       52.14      4.39 o
   0   5  16        1.98        1.11      2.95 o
   1   5  16       11.37       10.70      3.94 o
   2   5  16        9.96        6.15      3.81 o
   3   5  16      128.15      120.03      9.22 o
   4   5  16        8.53       10.58      4.30 o
   5   5  16      176.71      173.65     11.56 o
   6   5  16        1.22        2.21      3.94 o
  -2   6  16        7.42        5.01      2.01 o
  -1   6  16       85.58       97.25     11.56 o
   0   6  16       33.76       36.90      5.90 o
   1   6  16       73.53       75.76      7.63 o
   2   6  16       41.23       40.95      6.03 o
   3   6  16        3.71        7.26      4.18 o
   4   6  16       20.54       23.37      5.17 o
   5   6  16        3.18        1.97      3.94 o
   6   6  16       14.41       26.93      6.15 o
  -1   7  16       20.21       24.97      5.29 o
   0   7  16        6.30        8.98      3.94 o
   1   7  16        0.10        0.00      2.95 o
   2   7  16        0.58        1.48      2.95 o
   3   7  16       15.97       13.41      4.43 o
   4   7  16        9.37        7.99      4.06 o
   5   7  16       10.65       12.05      4.55 o
   6   7  16      103.05      101.22      9.47 o
  -1   8  16       10.19       14.39      4.55 o
   0   8  16       28.41       39.23      6.40 o
   1   8  16       18.83       16.23      4.80 o
   2   8  16       26.40       44.03      6.64 o
   3   8  16      106.21      116.10      9.59 o
   4   8  16       16.60       24.47      5.41 o
   5   8  16        5.36       10.95      4.55 o
   0   9  16        5.12       12.05      4.43 o
   1   9  16        0.06        1.97      3.20 o
   2   9  16       35.82       48.95      7.01 o
   3   9  16       36.80       34.19      6.15 o
   4   9  16       17.38       22.26      5.41 o
   5   9  16       70.78       72.56      8.12 o
   2  10  16      116.34      132.09     10.58 o
   3  10  16        3.08        6.40      3.94 o
   0   1  17       83.81       88.98      5.60 o
   1   1  17      129.76      127.29      9.59 o
   2   1  17        0.06        1.97      3.69 o
   3   1  17       11.18       18.69      5.41 o
   0   2  17       17.20       10.58      4.30 o
   1   2  17        6.88        8.24      4.18 o
   2   2  17       26.93       25.09      5.29 o
   3   2  17        2.56        5.41      4.06 o
   4   2  17        0.01       -2.34      3.20 o
  -1   3  17       56.50       65.13      5.06 o
   0   3  17       77.80       84.37      8.24 o
   1   3  17       35.32       43.91      6.40 o
   2   3  17      158.27      168.98     11.19 o
   3   3  17        0.04       -0.98      3.07 o
   4   3  17       45.20       46.98      7.13 o
  -1   4  17        2.34        2.64      2.33 o
   0   4  17        7.61        9.47      4.18 o
   1   4  17       10.75       12.18      4.30 o
   2   4  17       14.00       20.17      5.17 o
   3   4  17       27.94       29.15      5.78 o
   4   4  17       87.04       95.68      9.35 o
   5   4  17      111.76      124.58     10.70 o
  -1   5  17       48.98       49.19      6.76 o
   0   5  17        1.12        0.00      2.95 o
   1   5  17       91.11       96.05      8.85 o
   2   5  17        2.11        2.34      3.32 o
   3   5  17       48.98       46.86      6.89 o
   4   5  17        3.46        1.23      3.69 o
   5   5  17       10.58       13.77      5.29 o
   0   6  17       12.15       16.48      4.92 o
   1   6  17       25.50       40.09      6.27 o
   2   6  17        5.68        2.21      3.32 o
   3   6  17       63.66       64.81      7.63 o
   4   6  17        0.17       -1.11      3.44 o
   5   6  17       33.06       37.26      6.89 o
   0   7  17       49.62       47.60      6.89 o
   1   7  17       28.30       41.94      6.40 o
   2   7  17       12.62        7.26      4.30 o
   3   7  17       11.61       16.11      5.04 o
   4   7  17        1.33        5.66      4.06 o
   1   8  17        9.75       16.48      4.92 o
   2   8  17       16.24       20.91      5.41 o
   3   8  17       58.46       82.89      8.73 o
   4   8  17       29.32       36.16      6.40 o
 
